# Supplementary material for: High-performance enrichment-based genome sequencing to support the investigation of hepatitis A virus outbreaks
Source: Microbiol Spectr. 2023 Nov 29;12(1):e02834-23. doi: 10.1128/spectrum.02834-23 (PMC10783085; doi:10.1128/spectrum.02834-23)
Supplement: Supplemental tables — Tables S1 to S4. [file spectrum.02834-23-s0003.xlsx]

## Sheet: Supplemental Table 01
Accession	Subgenotype	Collection_Date	Country	Header
AB020564.1	IA	NA	Japan	Hepatitis A virus genomic RNA, complete sequence, isolate AH1
AB623053.1	IA	XX-XX-1957	Japan	Hepatitis A virus genomic RNA, nearly complete genome, isolate: HA286-Aki1957
AB793726.1	IA	2012-07-23	Japan	Hepatitis A virus gene for polyprotein, complete cds, isolate: HA12-0938
AB839693.1	IA	XX-XX-2007	Indonesia	Hepatitis A virus genomic RNA, complete genome, isolate: JemberA07-SBY07
AB909123.1	IA	2011-10-18	Japan	Hepatitis A virus genomic RNA, nearly complete genome, isolate: HAJHM-PapTok11
AF512536.1	IA	NA	China	Hepatitis A virus isolate DL3, complete genome
EF406357.1	IA	XX-XX-1978	China	Hepatitis A virus strain H2W polyprotein gene, complete cds
EU131373.1	IA	XX-XX-2005	Uruguay	Hepatitis A virus genomic RNA, complete sequence, isolate HAV5
HM769724.1	IA	2006-06-11	Argentina	Hepatitis A virus isolate HAV-Arg/06, complete genome
HQ437707.1	IA	2007-04-10	Russia	Hepatitis A virus strain MB-7/293, complete genome
KC182587.1	IA	XX-XX-2009	Mexico	Hepatitis A virus isolate A2, complete genome
KF773842.1	IA	XX-04-2013	Italy	Hepatitis A virus isolate 112572/2013 polyprotein gene, complete cds
LC035020.1	IA	2014-02-21	Japan	Hepatitis A virus gene for polyprotein, complete cds, strain: 1403-12985-FujiswC-4HA6
LC049338.1	IA	XX-XX-2009	Mongolia	Hepatovirus A genomic RNA, complete genome, isolate: MNA09-B1141
LC416593.1	IA	2018-03-06	Japan	Human hepatitis A virus HA18-0500 RNA, complete genome
MG049743.1	IA	XX-XX-2017	Brazil	Hepatovirus A strain Sao Paulo, complete genome
MN062166.1	IA	XX-XX-2018	USA	Hepatovirus A strain USA/2018/V18S01071, complete genome
MN832786.1	IA	2018-08-07	Ireland	Hepatovirus A isolate 18IRL89195, complete genome
X75215.1	IA	XX-XX-1976	Germany	Hepatitis A virus GBM/WT RNA
X83302.1	IA	NA	Italy	Hepatitis A virus complete genome
MF621614.1	IB	XX-XX-2016	Ethiopia	Hepatovirus A isolate ETH/2016/P16 polyprotein gene, partial cds
MK829707.1	IB	XX-XX-2013	USA	Hepatovirus A isolate NH2013, complete genome
MG546668.1	IB	2017-06-22	Iran	Human hepatitis A virus isolate Ahvaz polyprotein-like gene, complete sequence
MH577308.1	IB	XX-XX-2017	USA	Hepatovirus A strain USA/2017/V17S07429, complete genome
MH685714.1	IB	XX-XX-2013	Uganda	Hepatovirus A isolate E0-198 polyprotein gene, partial cds
KX228694.1	IB	XX-XX-2014	Egypt	Human hepatitis A virus isolate HAV/Egy/BI-11/2015, complete genome
KY003229.1	IB	XX-XX-2011	South Africa	Hepatovirus A, complete genome
LC128713.1	IB	2000-08-01	Thailand	Hepatovirus A genomic RNA, nearly complete genome, strain: Banglane2000
MH933768.1	IIA	XX-XX-2014	Cameroon	Hepatovirus A isolate HAV/Human/CMRHP6/CMR/2014 polyprotein gene, complete cds
LC515196.1	IIA	2016-01-08	Gabon	Hepatovirus A SYMAV-D01/Gabon/2016 RNA, complete genome
AY644670.1	IIB	XX-XX-1988	Sierra Leone	Hepatitis A virus strain SLF88, complete genome
AB279733.1	IIIA	XX-XX-1992	Japan	Hepatitis A virus genomic RNA, complete genome, isolate: HA-JNG08-92
AB279734.1	IIIA	XX-XX-1995	Japan	Hepatitis A virus genomic RNA, complete genome, isolate: HAJ95-8
AY644337.1	IIIA	NA	Germany	Hepatitis A virus strain HMH polyprotein gene, partial cds
DQ991029.1	IIIA	NA	India	Hepatitis A virus isolate CP-IND, complete genome
EU011791.1	IIIA	NA	India	Hepatitis A virus isolate PN-IND, complete genome
FJ227135.1	IIIA	2007-02-20	India	Hepatitis A virus isolate SIM27 polyprotein gene, complete cds
FJ360730.1	IIIA	2006-10-12	India	Hepatitis A virus isolate IND-HAV-06F, complete genome
FJ360731.1	IIIA	2007-01-01	India	Hepatitis A virus isolate IND-HAV-07F, complete genome
FJ360732.1	IIIA	2008-04-11	India	Hepatitis A virus isolate IND-HAV-08F, complete genome
FJ360734.1	IIIA	1999-07-20	India	Hepatitis A virus isolate IND-HAV-99F, complete genome
JQ655151.1	IIIA	2011-10-01	South Korea	Hepatitis A virus isolate Kor-HAV-F, complete genome
MN062167.1	IIIA	XX-XX-2018	USA	Hepatovirus A strain USA/2018/V18S02170, complete genome
AB258387.1	IIIB	XX-XX-1990	Japan	Hepatitis A virus genomic RNA, complete genome, subgenotype IIIB, clone: HA-JNG06-90F

## Sheet: Supplemental Table 02
SequenceName	Sequence	Chromosome	Start	Stop	Orientation	Group Name	Request ID	GC Percent
767369_40763189_AB020564-1_Hepatitis_A_virus_genomic_RNA_complete__1_1	TTCAAGAGGGGTCTCCGGAGTTTTCCGGAGCCCCTCTTGGAAGTCCATGGTGAGGGGACTTGATACCTCACCGCCGTTTGCCTAGGCTATAGGCTAAATTTCCCTTTCCCTGTCCTTCCC		0	120	-	AB020564-1_Hepatitis_A_virus_genomic_RNA_complete_	767369	55
767369_40763189_AB020564-1_Hepatitis_A_virus_genomic_RNA_complete__1_2	CCTATTCCCCTTTGTTTTGTTTGTAAATATTAATTCCTGCAGGTTCAGGGTTCTTTAATCTGTTTCTCTATAAGAACACTCAATTTTCACGCTTTCTGTCTTCTTTCTTCCAGGGCTCTC		119	239	-	AB020564-1_Hepatitis_A_virus_genomic_RNA_complete_	767369	37.5
767369_40763189_AB020564-1_Hepatitis_A_virus_genomic_RNA_complete__1_3	CCCCTTGCCCTAGGCTCTGGCCGTTGCGCCCGGCGGGGTCAACTCCATGATTAGCATGGAGCTGTAGGAGTCTAAATTGGGGACGCAGATGTTTGGGACGTCACCTTGCAGTGTTAACTT		238	358	-	AB020564-1_Hepatitis_A_virus_genomic_RNA_complete_	767369	56.67
767369_40763189_AB020564-1_Hepatitis_A_virus_genomic_RNA_complete__1_4	TGGCTTTCATGAACCTCTTTGATCTTTCACAAGAGGTAGGCTACGGGTGAAACCTCTTAGGCTAATACTTCTATGAAGAGATGCCTTGGATAGGGTAACAGCGGCGGATATTGGTGAGTT		357	477	-	AB020564-1_Hepatitis_A_virus_genomic_RNA_complete_	767369	45
767369_40763189_AB020564-1_Hepatitis_A_virus_genomic_RNA_complete__1_17	GAATTACATTAAAGCAGGCAACTACTGCTCCTTGTGCAGTGATGGACATTACAGGAGTGCAATCAACTTTGAGATTTCGTGTTCCTTGGATTTCTGATACACCCTATCGAGTAAATAGGT		1904	2024	-	AB020564-1_Hepatitis_A_virus_genomic_RNA_complete_	767369	40.83
767369_40763189_AB020564-1_Hepatitis_A_virus_genomic_RNA_complete__1_24	TCTATTGATTACAAAACTGCTCTTGGAGCTGTTAGATTTAATACAAGAAGAACAGGGAATATTCAGATTAGATTGCCATGGTATTCTTATTTGTATGCCGTGTCTGGAGCACTGGATGGT		2737	2857	-	AB020564-1_Hepatitis_A_virus_genomic_RNA_complete_	767369	37.5
767369_40763189_AB020564-1_Hepatitis_A_virus_genomic_RNA_complete__1_35	GTTTTAAGGATGCCATATATTGGTTATATACAAAATTGAAGGATTTTTATGAAGTAAATTATGGCAAGAAGAAGGATGTTCTTAATATTCTTAAAGATAACCAGCAAAAAATAGAAAAAG		4046	4166	-	AB020564-1_Hepatitis_A_virus_genomic_RNA_complete_	767369	25.83
767369_40763189_AB020564-1_Hepatitis_A_virus_genomic_RNA_complete__1_44	GGGTTGCTGTGGGAGCTGCAGTTGGCATTCTTGGAGTGCTTGTGGGAGGATGGTTCGTGTACAAGCATTTCTCCCGCAAAGAGGAAGAACCAATTCCAGCTGAAGGGGTTTATCATGGCG		5117	5237	-	AB020564-1_Hepatitis_A_virus_genomic_RNA_complete_	767369	52.5
767369_40763189_AB020564-1_Hepatitis_A_virus_genomic_RNA_complete__1_48	CATTTTATTAAGAAAGGAGATGTACCTAGAGCCTTGAATCGCTTGGCAACATTAGTGACAACTGTTAATGGAACTCCTATGTTAATTTCTGAGGGACCATTAAAGATGGAGGAAAAAGCC		5593	5713	-	AB020564-1_Hepatitis_A_virus_genomic_RNA_complete_	767369	38.33
767369_40763189_AB020564-1_Hepatitis_A_virus_genomic_RNA_complete__1_50	AGTCCATACAGAATGCAATTTTGGGTATTCATGTTGCTGGAGGAAATTCAATTCTTGTGGCAAAGTTGGTTACTCAAGAAATGTTCCAAAATATTGATAAGAAAATTGAAAGTCAGAGAA		5831	5951	-	AB020564-1_Hepatitis_A_virus_genomic_RNA_complete_	767369	33.33
767369_40763189_AB020564-1_Hepatitis_A_virus_genomic_RNA_complete__1_51	ATAATGAAAGTGGAATTCACTCAGTGTTCAATGAATGTAGTCTCCAAAACGCTTTTTAGAAAGAGTCCCATTCATCATCACATTGATAAAACCATGATTAATTTTCCTGCAGCTATGCCT		5950	6070	-	AB020564-1_Hepatitis_A_virus_genomic_RNA_complete_	767369	35
767369_40763232_AB258387-1_Hepatitis_A_virus_genomic_RNA_complete__1_6	ATGAGGCTCTGTGAGAGGGGGCCTCGCCATTGAATGCTGGACATTTCTTTGGGGCCTTATGTTTTGTTTGCCTCTGAGGTACTCAGGGGCATTTAGGTTTTTCCTCATCAATAAATAAAT		595	715	-	AB258387-1_Hepatitis_A_virus_genomic_RNA_complete_	767369	45
767369_40763232_AB258387-1_Hepatitis_A_virus_genomic_RNA_complete__1_11	GATCCATAGCTTCTCTGACAGTGTATCCTCATGGTTTGTTGAATTGCAACATAAACAATGTGGTTAGGATTAAAGTTCCTTTCATTTATACGAGGGGGGCTTACCATTTTAAAGATCCTC		1190	1310	-	AB258387-1_Hepatitis_A_virus_genomic_RNA_complete_	767369	38.33
767369_40763232_AB258387-1_Hepatitis_A_virus_genomic_RNA_complete__1_12	CAATATCCTGTTTGGGAATTGACTATTAGAGTGTGGTCAGAATTGAACATTGGAACTGGCACATCAGCTTACACCTCATTAAATGTGTTGGCTAGATTTACTGACTTAGAACTCCATGGA		1309	1429	-	AB258387-1_Hepatitis_A_virus_genomic_RNA_complete_	767369	39.17
767369_40763232_AB258387-1_Hepatitis_A_virus_genomic_RNA_complete__1_15	GGGCAACAAATTAAGGTTATTCCAGTTGATCCATACTTTTTCCAGATGACTAACACAAATCCTGAACAAAAGTGTATTACTGCACTTGCATCCATATGTCAGATGTTTTGTTTCTGGAGA		1666	1786	-	AB258387-1_Hepatitis_A_virus_genomic_RNA_complete_	767369	36.67
767369_40763232_AB258387-1_Hepatitis_A_virus_genomic_RNA_complete__1_16	AGGAGACCTAGTTTTTGATTTTCAGGTTTTTCCAACAAAATACCATTCAGGAAGGCTGTTGTTTTGTTTTGTACCTGGGAATGAATTGATTGATGTTTCTCACATTACATTGAAGCAAGC		1785	1905	-	AB258387-1_Hepatitis_A_virus_genomic_RNA_complete_	767369	35.83
767369_40763232_AB258387-1_Hepatitis_A_virus_genomic_RNA_complete__1_20	TCACAACATTGAGGGATCTCAAAGGTAAGGCAAATCAGGGAAAAATGGACGTGTCAGGTGTCCAAGCTCCTGTAGGTGCTATTACAACCATTGAAGATCCAGTTTTGGCAAAGAAAGTTC		2261	2381	-	AB258387-1_Hepatitis_A_virus_genomic_RNA_complete_	767369	43.33
767369_40763232_AB258387-1_Hepatitis_A_virus_genomic_RNA_complete__1_21	CCTGAGACTTTCCCAGAGTTGAAGCCTGGTGAGTCAAGACATACATCTGATCACATGTCTATTTACAAATTTATGGGTAGATCTCATTTCTTGTGTACTTTTACATTCAATTCCAATAAC		2380	2500	-	AB258387-1_Hepatitis_A_virus_genomic_RNA_complete_	767369	36.67
767369_40763232_AB258387-1_Hepatitis_A_virus_genomic_RNA_complete__1_22	CAAGGAGTACACTTTTCCTATTACCTTGTCATCTACTTCTAATCCCCCACATGGATTGCCCTCAACATTGAGATGGTTTTTCAATCTTTTTCAACTTTATAGAGGTCCTCTGGACTTAAC		2499	2619	-	AB258387-1_Hepatitis_A_virus_genomic_RNA_complete_	767369	39.17
767369_40763232_AB258387-1_Hepatitis_A_virus_genomic_RNA_complete__1_23	CAATAATTATTACTGGAGCCACTGATGTTGATGGAATGGCATGGTTTACTCCTGTTGGATTGGCAGTGGATACCCCTTGGGTTGAGAAAGAGTCTGCTCTCTCTATTGACTACAAAACAG		2618	2738	-	AB258387-1_Hepatitis_A_virus_genomic_RNA_complete_	767369	43.33
767369_40763232_AB258387-1_Hepatitis_A_virus_genomic_RNA_complete__1_24	GCTCTTGGTGCTGTTAGATTTAATACCAGAAGAACAGGAAATATTCAGATTAGACTGCCTTGGTATTCTTACCTTTATGCTGTTTCCGGAGCATTGGATGGACTTGGAGACAAAACTGAT		2737	2857	-	AB258387-1_Hepatitis_A_virus_genomic_RNA_complete_	767369	40
767369_40763232_AB258387-1_Hepatitis_A_virus_genomic_RNA_complete__1_25	TTCAACATTTGGACTTGTTTCTATTCAAATTGCAAATTACAATCATTCTGATGAGTATTTGTCTTTTAGTTGTTATTTGTCTGTGACTGAACAGTCTGAGTTTTATTTTCCTAGAGCACC		2856	2976	-	AB258387-1_Hepatitis_A_virus_genomic_RNA_complete_	767369	31.67
767369_40763232_AB258387-1_Hepatitis_A_virus_genomic_RNA_complete__1_27	ATTGAGAAGAGAAAACCCTATAAGGAATTGAGATTGGAGGTTGGCAAACAAAGATTAAAGTATGCTCAAGAAGAACTGTCAAATGAAGTGTTGCCTCCCCCTCGGAAAATTAAGGGTGTG		3094	3214	-	AB258387-1_Hepatitis_A_virus_genomic_RNA_complete_	767369	40
767369_40763232_AB258387-1_Hepatitis_A_virus_genomic_RNA_complete__1_30	AAGTTTACTAGCAATAAACATTGGTCTAAGATTAATTTTCCTCACGGAATGCTAGATTTAGAAGAGATTGCTGCAAATTCAAAGGAGTTTCCAAATATGTCAGAGACTGACTTGTGTTTT		3451	3571	-	AB258387-1_Hepatitis_A_virus_genomic_RNA_complete_	767369	33.33
767369_40763232_AB258387-1_Hepatitis_A_virus_genomic_RNA_complete__1_31	TCTGTTGCATTGGTTGAATCCCAAGAAAATAAATTTAGCAGATAGAATGTTAGGTATGTCAGGAATACAAGAGATCAAAGAAAAAGGAGTAGGATTAATTGGTGAGTGTAGAGCTTTCCT		3570	3690	-	AB258387-1_Hepatitis_A_virus_genomic_RNA_complete_	767369	35
767369_40763232_AB258387-1_Hepatitis_A_virus_genomic_RNA_complete__1_32	TTGATTCAATAACTACCACTTTGAAGTCTATGATGTTTGGCTTTCATCATTCTGTTACTGTTGAGATTATCAACACTGTTTTGTGTTTTGTTAAAAGTGGGATTTTGCTGTATGTAATTC		3689	3809	-	AB258387-1_Hepatitis_A_virus_genomic_RNA_complete_	767369	31.67
767369_40763232_AB258387-1_Hepatitis_A_virus_genomic_RNA_complete__1_33	CAACAATTGAACCAAGAGGAACATTCACACATAATTGGCTTGTTGAGAGTAATGAATTATGCTGACATTGGTTGCTCTGTTATTTCATGTGGCAAGGTGTTTTCAAAAATGTTGGAGACT		3808	3928	-	AB258387-1_Hepatitis_A_virus_genomic_RNA_complete_	767369	36.67
767369_40763232_AB258387-1_Hepatitis_A_virus_genomic_RNA_complete__1_35	ATTGGCTTTATACAAGAATCAGAGAATATTATGATGTCAACTATGGCAATAAGAAGGATGTTCTTAATATTCTTAAAGATAACCAACAGAAAATTGAGAGGGCTATTGAGGAAGCTGATA		4046	4166	-	AB258387-1_Hepatitis_A_virus_genomic_RNA_complete_	767369	31.67
767369_40763232_AB258387-1_Hepatitis_A_virus_genomic_RNA_complete__1_36	AATTTTTGTGTTTTACAGATTCAGGATGTTGAGAAGTTTGAACAGTATCAGAAAGGAGTGGATTTAATTCAAAAGCTGAGAACTGTCCATTCAATGGCACAGGTTGATCCTGGCTTGACT		4165	4285	-	AB258387-1_Hepatitis_A_virus_genomic_RNA_complete_	767369	37.5
767369_40763232_AB258387-1_Hepatitis_A_virus_genomic_RNA_complete__1_37	TGTTCATTTAGCTCCTCTCAGAGATTGTATTGCTAGGGTCCATCAGAAATTAAAAAATTTAGGTTCTATCAACCAAGCCATGGTGACAAGATGTGAACCAGTTGTTTGCTATCTTTATGG		4284	4404	-	AB258387-1_Hepatitis_A_virus_genomic_RNA_complete_	767369	37.5
767369_40763232_AB258387-1_Hepatitis_A_virus_genomic_RNA_complete__1_39	GATGGATATAGTGGGCAACTGGTATGCATAATTGATGATATTGGCCAAAATACAACTGATGAAGACTGGTCTGATTTTTGTCAACTGGTGTCTGGATGTCCGATGAGGTTGAATATGGCC		4522	4642	-	AB258387-1_Hepatitis_A_virus_genomic_RNA_complete_	767369	41.67
767369_40763232_AB258387-1_Hepatitis_A_virus_genomic_RNA_complete__1_40	CTCTTTGGAAGAGAAAGGCCGACATTTTTCATCACCTTTCATAATTGCCACTTCTAACTGGTCCAATCCTAGCCCTAAAACAGTCTATGTTAAAGAAGCAATAGACCGCAGATTGCATTT		4641	4761	-	AB258387-1_Hepatitis_A_virus_genomic_RNA_complete_	767369	40
767369_40763232_AB258387-1_Hepatitis_A_virus_genomic_RNA_complete__1_41	TTAAAGTTGAAGTGAAGCCAGCTTCATTTTTTAAAAATCCTCATAATGACATGTTGAATGTTAACCTAGCAAAAACTAATGATGCTATCAAGGATATGTCATGTGTTGACTTGGTCATGG		4760	4880	-	AB258387-1_Hepatitis_A_virus_genomic_RNA_complete_	767369	33.33
767369_40763232_AB258387-1_Hepatitis_A_virus_genomic_RNA_complete__1_42	GATAGCCATAACATCTCACTATCAGAATTACTTAGTTCACTAGTGATGACAGTAGAAATTAGAAAGCAAAATATGTCAGAATTTATGGAACTTTGGTCACAAGGAATGTCAGATGATGAT		4879	4999	-	AB258387-1_Hepatitis_A_virus_genomic_RNA_complete_	767369	33.33
767369_40763232_AB258387-1_Hepatitis_A_virus_genomic_RNA_complete__1_43	TAATGATAGTGCAGTTGCTGAGTTTTTCCAGTCCTTTCCTTCTGGTGAGCCATCTGGGTCTAAGTTGTCTCGATTTTTCCAATCAGTCACTAATCATAAATGGGTTGCAGTTGGGGCTGC		4998	5118	-	AB258387-1_Hepatitis_A_virus_genomic_RNA_complete_	767369	44.17
767369_40763232_AB258387-1_Hepatitis_A_virus_genomic_RNA_complete__1_44	CTGTGGGGGTTCTTGGTGTTTTGGTTGGGGGCTGGTATGTCTATAAGCATTTTATAAAGAAAAATGAAGAGCCCATTCCAAGTGAGGGAGTTTATCATGGTGTGACTAAACCTAAACAAG		5117	5237	-	AB258387-1_Hepatitis_A_virus_genomic_RNA_complete_	767369	41.67
767369_40763232_AB258387-1_Hepatitis_A_virus_genomic_RNA_complete__1_47	TTTCTGCAGGAAATGTTGTGATACAGTCTCTGGATGTTGGGTTCCAGGATGTAGTTTTAATGAAGGTGCCAACAATTCCAAAATTTAGAGATATTACAGAACATTTTATTAAAAAGAGTG		5474	5594	-	AB258387-1_Hepatitis_A_virus_genomic_RNA_complete_	767369	34.17
767369_40763232_AB258387-1_Hepatitis_A_virus_genomic_RNA_complete__1_48	GATGTACCTAGAGCCTTGAATAGGTTGGCAACACTTGTAACCACTGTTAATGGAACACCAATGTTAATTTCAGAGGGGCCTCTCAAAATGGAGGAAAAGGCCACATATGTTCATAAAAAG		5593	5713	-	AB258387-1_Hepatitis_A_virus_genomic_RNA_complete_	767369	40.83
767369_40763232_AB258387-1_Hepatitis_A_virus_genomic_RNA_complete__1_55	TCCTAAAGATGAACTGAGACCTTTGGATAAGGTTTTGGAGTCCAAAACTAGGGCTATTGACTCTTGTCCGCTTGATTATACAATTTTGTGTAGAATGTATTGGGGCCCTGCTATTAGTTA		6426	6546	-	AB258387-1_Hepatitis_A_virus_genomic_RNA_complete_	767369	39.17
767369_40763232_AB258387-1_Hepatitis_A_virus_genomic_RNA_complete__1_57	TTTTCTGCTTTTGATGCTAGTCTTAGTCCATTTATGATTAGAGAAGCTGGAAGAATACTGACTGAGATGTCTGGAGCACCCAATCATTTTGGGGAAGCTCTGATAAATACAATCATCTAT		6664	6784	-	AB258387-1_Hepatitis_A_virus_genomic_RNA_complete_	767369	37.5
767369_40763232_AB258387-1_Hepatitis_A_virus_genomic_RNA_complete__1_58	TTCTAAACATTTGCTCTACAATTGTTGTTACCATGTGTGTGGTTCAATGCCTTCTGGGTCTCCATGCACTGCTTTATTAAATTCAATTATTAATAATGTCAACTTGTATTACGTTTTTTC		6783	6903	-	AB258387-1_Hepatitis_A_virus_genomic_RNA_complete_	767369	32.5
767369_40763232_AB258387-1_Hepatitis_A_virus_genomic_RNA_complete__1_59	CCAAAATTTTTAAAAAGTCCCCCGTTTTCTTTTGTGATGCCATAAGAATTCTTTGTTATGGGGATGATGTTCTGATTGTCTTTTCAAGGCAAGTCCAAATTGACAATCTGGACTCTATCG		6902	7022	-	AB258387-1_Hepatitis_A_virus_genomic_RNA_complete_	767369	36.67
767369_40763232_AB258387-1_Hepatitis_A_virus_genomic_RNA_complete__1_60	GGACAACGTATTGTTGATGAGTTTAGGAAGTTAGGAATGACAGCTACATCAGCTAATAAGTCTGTTCCCCAATTGAAACCAGTTTCGGAATTGACCTTTCTGAAAAGATCTTTTAATTTG		7021	7141	-	AB258387-1_Hepatitis_A_virus_genomic_RNA_complete_	767369	36.67
767369_40763220_AB279733-1_Hepatitis_A_virus_genomic_RNA_complete__1_2	ATTATTGTAAATATTAATTCCTGCAGGCTCAGGGTTCTTGGATTTGTTCCACTATATGGACACTCATTTCACGCTTTCTGTCTTCTTTTCTTCCAGGGCTCTCCCCTTGCCCTAGGCTCT		119	239	-	AB279733-1_Hepatitis_A_virus_genomic_RNA_complete_	767369	43.33
767369_40763220_AB279733-1_Hepatitis_A_virus_genomic_RNA_complete__1_13	ATTGACACCCCTGTCTACACAGATGATGAGAAATGAATTCAGAGTTAGTACAACAGAGAATGTAGTCAATTTGTCCAATTATGAAGATGCTAGAGCTAAAATGTCTTTTGCTCTTGACCA		1428	1548	-	AB279733-1_Hepatitis_A_virus_genomic_RNA_complete_	767369	36.67
767369_40763220_AB279733-1_Hepatitis_A_virus_genomic_RNA_complete__1_14	AGGAAGATTGGAAATCTGATGCCTCTCAGGGGGGAGGAATCAAAATTACACATTTTACAACTTGGACATCAATTCCCACTTTGGCTGCTCAGTTCCCATTTAATGCCTCTGATTCAGTTG		1547	1667	-	AB279733-1_Hepatitis_A_virus_genomic_RNA_complete_	767369	42.5
767369_40763220_AB279733-1_Hepatitis_A_virus_genomic_RNA_complete__1_19	AGAGTGTTTTGCTCCCCTCTATCATGCTATGGATGTCACAACTCAGGTTGGAGATGATTCTGGAGGTTTCTCTACTACTGTCTCAACAAAACAGAATGTTCCAGACCCTCAAGTTGGTAT		2142	2262	-	AB279733-1_Hepatitis_A_virus_genomic_RNA_complete_	767369	43.33
767369_40763220_AB279733-1_Hepatitis_A_virus_genomic_RNA_complete__1_22	CAAAGAGTATACTTTTCCTATAACCTTGTCATCAACTTCTAATCCTCCTCATGGATTGCCTTCAACTCTGAGATGGTTTTTTAACCTTTTTCAGCTTTATAGGGGTCCTTTGGATTTGAC		2499	2619	-	AB279733-1_Hepatitis_A_virus_genomic_RNA_complete_	767369	37.5
767369_40763220_AB279733-1_Hepatitis_A_virus_genomic_RNA_complete__1_34	TGTTTTTAATTGGCAGATGGATTCAAGAATGATGGAGCTTAGAACTCAGAGTATTTCAAATTGGCTTAGAGATATTTGTTCAGGTATAACAATCTTTAAAAGTTTTAAAGATGCAATTTA		3927	4047	-	AB279733-1_Hepatitis_A_virus_genomic_RNA_complete_	767369	29.17
767369_40763220_AB279733-1_Hepatitis_A_virus_genomic_RNA_complete__1_37	TGTTCATTTAGCCCCTCTTAGAGATTGTATTGCCAGAGTTCATCAAAAATTAAAAAATTTGGGTTCAATTAACCAGGCAATGGTGACAAGATGTGAGCCAGTCGTCTGCTACCTCTATGG		4284	4404	-	AB279733-1_Hepatitis_A_virus_genomic_RNA_complete_	767369	40
767369_40763220_AB279733-1_Hepatitis_A_virus_genomic_RNA_complete__1_38	GAAAGAGGGGCGGCGGAAAAAGTCTGACTTCAATTGCTTTGGCCACAAAAATTTGTAAACATTATGGTGTTGAGCCTGAGAAAAATATATATACAAAACCTGTTGCATCTGATTATTGGG		4403	4523	-	AB279733-1_Hepatitis_A_virus_genomic_RNA_complete_	767369	38.33
767369_40763220_AB279733-1_Hepatitis_A_virus_genomic_RNA_complete__1_41	TTAAAGTTGAAGTGAAACCTGCCTCATTCTTTAAAAATCCTCACAATGATATGTTAAATGTTAATTTGGCAAAAACTAATGATGCTATTAAAGACATGTCATGTGTTGATCTTGTTATGG		4760	4880	-	AB279733-1_Hepatitis_A_virus_genomic_RNA_complete_	767369	30
767369_40763220_AB279733-1_Hepatitis_A_virus_genomic_RNA_complete__1_50	TACTAGGAATCCATGTTGCTGGTGGAAATTCAATTTTGGTTGCTAAGTTAGTGACCCAAGAGATGTTTCAAAATATAGATAAGAAAATAGTTGAAAGTCAGAGGATAATGAAAGTGGAAT		5831	5951	-	AB279733-1_Hepatitis_A_virus_genomic_RNA_complete_	767369	33.33
767369_40763220_AB279733-1_Hepatitis_A_virus_genomic_RNA_complete__1_56	ATTTTCATTTGAATCCTGGTTTTCATACTGGTGTTGCAATTGGAATTGATCCTGATAGACAGTGGGACCAACTTTTTAAAACAATGATTAGATTTGGAGATGTTGGTCTAGATTTGGATT		6545	6665	-	AB279733-1_Hepatitis_A_virus_genomic_RNA_complete_	767369	34.17
767369_40763220_AB279733-1_Hepatitis_A_virus_genomic_RNA_complete__1_59	CCAAGATTTTTAAAAAATCTCCAGTTTTCTTTTGTGATGCTGTGAGAATTCTTTGTTATGGAGATGATGTTCTTATTGTCTTTTCCAGACAAGTTCAAATTGACAATCTGGATTCTATTG		6902	7022	-	AB279733-1_Hepatitis_A_virus_genomic_RNA_complete_	767369	31.67
767369_40763220_AB279733-1_Hepatitis_A_virus_genomic_RNA_complete__1_60	GGACAAAGAATTGTTGATGAGTTTAAGAAACTGGGAATGACAGCTACTTCAGCTGATAAGTCTGTTCCTCAACTGAAACCAGTTTCTGAGTTAACATTTTTAAAGAGATCTTTTAATTTG		7021	7141	-	AB279733-1_Hepatitis_A_virus_genomic_RNA_complete_	767369	34.17
767369_40763221_AB279734-1_Hepatitis_A_virus_genomic_RNA_complete__1_11	GGATCTATAGCTTCTTTGACAGTTTACCCTCATGGTTTATTGAATTGTAATATTAACAATGTAGTCAGAATTAAAGTTCCTTTTATCTACACAAGAGGAGCTTATCATTTCAAGGACCCT		1190	1310	-	AB279734-1_Hepatitis_A_virus_genomic_RNA_complete_	767369	33.33
767369_40763221_AB279734-1_Hepatitis_A_virus_genomic_RNA_complete__1_12	TCAATATCCCGTTTGGGAGTTGACTATTAGAGTTTGGTCTGAGCTAAATATTGGAACTGGTACCTCCGCCTATACATCACTGAATGTGCTGGCTAGATTTACTGATTTGGAACTTCATGG		1309	1429	-	AB279734-1_Hepatitis_A_virus_genomic_RNA_complete_	767369	41.67
767369_40763221_AB279734-1_Hepatitis_A_virus_genomic_RNA_complete__1_15	TGGGCAGCAGATCAAGGTTATTCCAGTTGATCCATATTTTTTCCAAATGACTAACACAAATCCTGAGCAAAAATGTATAACTGCATTGGCTTCAATATGTCAGATGTTTTGTTTTTGGAG		1666	1786	-	AB279734-1_Hepatitis_A_virus_genomic_RNA_complete_	767369	35.83
767369_40763221_AB279734-1_Hepatitis_A_virus_genomic_RNA_complete__1_16	GAGGGGACTTGGTTTTTGATTTCCAGGTTTTTCCTACAAAGTATCATTCAGGAAGATTATTATTTTGTTTTGTTCCTGGAAATGAACTGATTGATGTTTCCCACATAACACTGAAACAAG		1785	1905	-	AB279734-1_Hepatitis_A_virus_genomic_RNA_complete_	767369	35
767369_40763221_AB279734-1_Hepatitis_A_virus_genomic_RNA_complete__1_21	GCCTGAAACTTTTCCAGAATTGAAGCCTGGAGAGTCAAGACATACTTCTGATCATATGTCTATTTACAAATTTATGGGCAGATCTCATTTCTTGTGCACATTTACATTTAATTCTAACAA		2380	2500	-	AB279734-1_Hepatitis_A_virus_genomic_RNA_complete_	767369	34.17
767369_40763221_AB279734-1_Hepatitis_A_virus_genomic_RNA_complete__1_23	ACAATAATTATAACTGGGGCTACTGATGTTGATGGAATGGCTTGGTTCACTCCCGTTGGGTTGGCAGTAGACACCCCATGGGTTGAGAAGGAGTCTGCTCTTTCCATTGATTACAAAACA		2618	2738	-	AB279734-1_Hepatitis_A_virus_genomic_RNA_complete_	767369	45
767369_40763221_AB279734-1_Hepatitis_A_virus_genomic_RNA_complete__1_27	TATTGAAAAGAGGAAGCCTTATAAAGAGCTAAGATTAGAGGTTGGCAAGCAAAGACTAAAGTATGCTCAGGAAGAACTGTCAAATGAAGTACTACCTCCTCCTCGTAAAATCAAGGGCGT		3094	3214	-	AB279734-1_Hepatitis_A_virus_genomic_RNA_complete_	767369	40
767369_40763221_AB279734-1_Hepatitis_A_virus_genomic_RNA_complete__1_29	GCTGGCAGGAGTGTGTGGACATTGGAAATGGATGCTGGAGTTTTGACTGGAAGGCTGGTGAGGGTTAATGATGAGAAATGGACAGAAATGAAGGATGACAAAATAGTTTCTTTGGTGGAG		3332	3452	-	AB279734-1_Hepatitis_A_virus_genomic_RNA_complete_	767369	45
767369_40763221_AB279734-1_Hepatitis_A_virus_genomic_RNA_complete__1_31	TCTTGTTACACTGGCTGAACCCCAAAAAGATAAACTTGGCAGATAGAATGTTGGGTTTATCTGGAATACAGGAAATTAAAGAAAAAGGAGTGGGACTCATTGGCGAGTGCCGAGCTTTCC		3570	3690	-	AB279734-1_Hepatitis_A_virus_genomic_RNA_complete_	767369	42.5
767369_40763221_AB279734-1_Hepatitis_A_virus_genomic_RNA_complete__1_39	GGATGGATATAGTGGACAGCTAGTGTGTATCATTGATGATATTGGTCAAAATACAACTGATGAGGATTGGTCTGATTTTTGTCAATTGGTGTCTGGATGTCCAATGAGGTTAAATATGGC		4522	4642	-	AB279734-1_Hepatitis_A_virus_genomic_RNA_complete_	767369	38.33
767369_40763221_AB279734-1_Hepatitis_A_virus_genomic_RNA_complete__1_43	ACAATGATAGTGCAGTTGCTGAATTTTTCCAATCTTTTCCTTCTGGTGAGCCATCTGGGTCAAGGCTGTCACAGTTTTTCCAATCAGTTACCAATCATAAGTGGGTTGCAGTTGGGGCTG		4998	5118	-	AB279734-1_Hepatitis_A_virus_genomic_RNA_complete_	767369	44.17
767369_40763221_AB279734-1_Hepatitis_A_virus_genomic_RNA_complete__1_47	ATTTCAGCGGGAAATGTAGTGATTCAATCTTTAGATGTTGGTTTTCAGGATGTAGTTTTAATGAAAGTGCCCACAATTCCAAAATTTAGAGATATAACAGAACATTTTATCAAAAAGAGT		5474	5594	-	AB279734-1_Hepatitis_A_virus_genomic_RNA_complete_	767369	30.83
767369_40763221_AB279734-1_Hepatitis_A_virus_genomic_RNA_complete__1_48	TGATGTACCCAGAGCTTTGAACAGATTGGCAACACTAGTGACAACAGTTAATGGGACTCCAATGTTAATTTCAGAGGGACCCCTTAAAATGGAGGAGAAGGCTACTTATGTTCATAAAAA		5593	5713	-	AB279734-1_Hepatitis_A_virus_genomic_RNA_complete_	767369	40
767369_40763221_AB279734-1_Hepatitis_A_virus_genomic_RNA_complete__1_52	AAATTGATCCCATGGCAGTGATGTTGTCAAAGTATTCTCTTCCTATTGTTGATGAGCCAGATGATTATAAAGATGTTTCTGTCTTTTTCCAAAATAAAATTTTGGGAAAGAGTCCATTAG		6069	6189	-	AB279734-1_Hepatitis_A_virus_genomic_RNA_complete_	767369	33.33
767369_40763221_AB279734-1_Hepatitis_A_virus_genomic_RNA_complete__1_61	TGGTTGAAGACAGAATTAGGCCTGCTATTGCTGAGAAAACCATATGGTCATTAGTTGCCTGGCAGAGGAGCAATGCTGAATTTGAACAGAATTTGGAAAATGCCCAGTGGTTTGCTTTTA		7140	7260	-	AB279734-1_Hepatitis_A_virus_genomic_RNA_complete_	767369	41.67
767369_40763221_AB279734-1_Hepatitis_A_virus_genomic_RNA_complete__1_63	AGAATGAAGTTTAATGACCAGTGCTTTGTTTGTGACCTTTCATGATTTGTTTAAACAAATTTTCTTAAAATTTCTGAGGTTTGTTTATTTTATCTTTTCAGTAAATAAAAAAAAAAAAAA		7358	7478	-	AB279734-1_Hepatitis_A_virus_genomic_RNA_complete_	767369	21
767369_40763190_AB623053-1_Hepatitis_A_virus_genomic_RNA_nearly_co_1_7	CAAACAAGGAATTTTCCAGACTGTTGGGAGTGGTCTTGACCACATCCTGTCTTTGGCAGATATTGAGGAAGAACAAATGATTCAGTCCGTTGATAGGACTGCAGTGACTGGTGCTTCTTA		708	828	-	AB623053-1_Hepatitis_A_virus_genomic_RNA_nearly_co	767369	44.17
767369_40763190_AB623053-1_Hepatitis_A_virus_genomic_RNA_nearly_co_1_9	TTTTCCTGATTCATTCTGCTGATTGGCTCACTACACATGCTCTTTTTCATGAAGTTGCAAAATTGGATGTGGTGAAATTACTGTATAATGAGCAGTTCGCCGTCCAAGGTTTGTTGAGAT		944	1064	-	AB623053-1_Hepatitis_A_virus_genomic_RNA_nearly_co	767369	39.17
767369_40763190_AB623053-1_Hepatitis_A_virus_genomic_RNA_nearly_co_1_20	ATAACAACCATGAGGGACCTAAAAGGGAAAGCCAATAGGGGAAAGATGGATGTTTCAGGAGTGCAAGCACCTGTGGGAGCTATCACAACAATTGAGGATCCAGTTTTAGCAAAGAAAGTG		2242	2362	-	AB623053-1_Hepatitis_A_virus_genomic_RNA_nearly_co	767369	44.17
767369_40763190_AB623053-1_Hepatitis_A_virus_genomic_RNA_nearly_co_1_23	TTGACAATTATTATTACAGGAGCCACTGATGTGGATGGTATGGCCTGGTTCACTCCAGTAGGCCTTGCTGTCGACACCCCTTGGGTAGAAAAGGAGTCAGCTTTGTCTATTGATTATAAA		2596	2716	-	AB623053-1_Hepatitis_A_virus_genomic_RNA_nearly_co	767369	44.17
767369_40763190_AB623053-1_Hepatitis_A_virus_genomic_RNA_nearly_co_1_31	AGATTTGTGTTTCCTGTTGCATTGGTTAAATCCAAAGAAAATTAATTTGGCAGATAGAATGCTTGGATTGTCTGGAGTACAGGAAATTAAAGAACAGGGTGTTGGATTGATAGCAGAGTG		3540	3660	-	AB623053-1_Hepatitis_A_virus_genomic_RNA_nearly_co	767369	36.67
767369_40763190_AB623053-1_Hepatitis_A_virus_genomic_RNA_nearly_co_1_32	TGCAGAACTTTCTTGGATTCTATTGCTGGGACTCTGAAATCTATGATGTTTGGATTTCATCATTCTGTGACTGTTGAAATTATAAATACTGTACTTTGTTTTGTTAAGAGTGGAATCCTG		3658	3778	-	AB623053-1_Hepatitis_A_virus_genomic_RNA_nearly_co	767369	34.17
767369_40763190_AB623053-1_Hepatitis_A_virus_genomic_RNA_nearly_co_1_36	CCATTGAAGAAGCAGACAATTTTTGCATTTTGCAAATTCAAGATGTAGAGAAATTTGATCAGTATCAGAAAGGGGTTGATTTAATACAAAAGCTGAGAACTGTCCATTCAATGGCTCAAG		4130	4250	-	AB623053-1_Hepatitis_A_virus_genomic_RNA_nearly_co	767369	35
767369_40763190_AB623053-1_Hepatitis_A_virus_genomic_RNA_nearly_co_1_40	TCCAATGAGATTGAACATGGCTTCTCTTGAGGAGAAGGGCAGACATTTTTCCTCTCCTTTTATAATAGCAACTTCAAATTGGTCAAATCCAAGTCCAAAAACAGTTTATGTTAAGGAAGC		4602	4722	-	AB623053-1_Hepatitis_A_virus_genomic_RNA_nearly_co	767369	37.5
767369_40763190_AB623053-1_Hepatitis_A_virus_genomic_RNA_nearly_co_1_49	GGAGGAAAAAGCCACTTATGTTCATAAGAAGAATGATGGTACTACAGTTGACTTGACTGTGGATCAGGCATGGAGAGGAAAAGGTGAAGGTCTTCCTGGAATGTGTGGTGGGGCCCTGGT		5664	5784	-	AB623053-1_Hepatitis_A_virus_genomic_RNA_nearly_co	767369	47.5
767369_40763190_AB623053-1_Hepatitis_A_virus_genomic_RNA_nearly_co_1_62	TTTGAGCAGAATTTAGAAAATGCTCAGTGGTTTGCTTTTATGCATGGCTATGAGTTTTATCAGAAATTTTATTATTTTGTTCAGTCCTGTTTGGAGAAAGAGATGATAGAATATAGGCTT		7198	7318	-	AB623053-1_Hepatitis_A_virus_genomic_RNA_nearly_co	767369	31.67
767369_40763191_AB793726-1_Hepatitis_A_virus_gene_for_polyprotein__1_5	TGTTAAGACAAAAACCATTCAACGCCGGAGGACTGGCTCTCATCCAGTGGATGCATTGAGTGGATTGACTGTCAGGGCTGTCTCTAGGTTTAATCTCAGACCTCTCTGTGCTTAGGGCAA		476	596	-	AB793726-1_Hepatitis_A_virus_gene_for_polyprotein_	767369	48.33
767369_40763191_AB793726-1_Hepatitis_A_virus_gene_for_polyprotein__1_9	GGTTCTAAGAAAACTCAGGGAGAGAAGTTTTTCTTGATTCATTCTGCTGATTGGCTCACTACACATGCTCTTTTTCATGAAGTTGCAAAATTGGATGTGGTGAAATTACTATATAATGAG		952	1072	-	AB793726-1_Hepatitis_A_virus_gene_for_polyprotein_	767369	35.83
767369_40763191_AB793726-1_Hepatitis_A_virus_gene_for_polyprotein__1_11	CTGGTGACCAGAGCTATGGTTCAATAGCATCTTTGACTGTTTATCCTCATGGTCTGTTGAATTGTAACATCAACAATGTAGTTAGAATAAAGGTTCCATTTATTTATACTAGAGGTGCTT		1190	1310	-	AB793726-1_Hepatitis_A_virus_gene_for_polyprotein_	767369	35.83
767369_40763191_AB793726-1_Hepatitis_A_virus_gene_for_polyprotein__1_53	GCAAGACTCAGTTAGTTGATGATTTTCTAGATCTTGATATGGCTATTACAGGGGCTCCAGGCATTGATGCTATTAATATGGATTCATCTCCTGGGTTTCCTTATGTCCAAGAAAAATTGA		6188	6308	-	AB793726-1_Hepatitis_A_virus_gene_for_polyprotein_	767369	38.33
767369_40763191_AB793726-1_Hepatitis_A_virus_gene_for_polyprotein__1_54	ACCAAAAGAGATTTAATTTGGTTGGATGAAAATGGTTTACTGTTAGGAGTTCATCCTAGATTGGCTCAGAGAATTTTATTTAATACTGTTATGATGGAAAATTGTTCTGACCTAGATGTT		6307	6427	-	AB793726-1_Hepatitis_A_virus_gene_for_polyprotein_	767369	31.67
767369_40763191_AB793726-1_Hepatitis_A_virus_gene_for_polyprotein__1_58	CAACACTATCATTTATTCTAAACATTTGCTGTACAATTGTTGTTATCATGTTTGTGGTTCAATGCCTTCTGGGTCTCCTTGTACAGCTTTGTTGAATTCAATTATTAATAACATTAATTT		6783	6903	-	AB793726-1_Hepatitis_A_virus_gene_for_polyprotein_	767369	30
767369_40763191_AB793726-1_Hepatitis_A_virus_gene_for_polyprotein__1_62	AGTGGTTTGCTTTTATGCATGGCTATGAGTTTTATCAGAAATTTTATTATTTTGTTCAGTCCTGTTTGGAGAAAGAGATGATAGAATACAGACTTAAATCTTATGATTGGTGGAGAATGA		7259	7379	-	AB793726-1_Hepatitis_A_virus_gene_for_polyprotein_	767369	31.67
767369_40763192_AB839693-1_Hepatitis_A_virus_genomic_RNA_complete__1_14	TGTCTTTTGCTTTGGATCAGGAAGATTGGAAGTCTGATCCTTCTCAAGGTGGTGGAATTAAAATTACTCATTTTACTACTTGGACATCTATTCCAACTTTGGCTGCCCAATTTCCATTTA		1547	1667	-	AB839693-1_Hepatitis_A_virus_genomic_RNA_complete_	767369	37.5
767369_40763192_AB839693-1_Hepatitis_A_virus_genomic_RNA_complete__1_21	GTTTTAGCAAAGAAAGTGCCTGAGACATTTCCTGAATTGAAGCCTGGAGAGTCTAGACATACATCAGATCATATGTCTATTTATAAATTTATGGGAAGGTCTCATTTTCTGTGTACTTTC		2380	2500	-	AB839693-1_Hepatitis_A_virus_genomic_RNA_complete_	767369	35.83
767369_40763192_AB839693-1_Hepatitis_A_virus_genomic_RNA_complete__1_28	TAGGAAAATGAAAGGGGTATTTTCACAAGCTAAAATTTCTCTTTTTTATACTGAGGAGCATGAAATAATGAAATTTTCTTGGAGAGGAGTGACTGCTGATACTAGGGCCCTGAGAAGATT		3213	3333	-	AB839693-1_Hepatitis_A_virus_genomic_RNA_complete_	767369	35.83
767369_40763192_AB839693-1_Hepatitis_A_virus_genomic_RNA_complete__1_30	ATTGTTTCATTAATCGAAAAGTTCACAAGCAACAAATATTGGTCTAAAGTAAATTTTCCACATGGAATGTTGGATCTTGAAGAAATTGCTGCCAATTCTAAAGATTTTCCAAATATGTCT		3451	3571	-	AB839693-1_Hepatitis_A_virus_genomic_RNA_complete_	767369	30
767369_40763192_AB839693-1_Hepatitis_A_virus_genomic_RNA_complete__1_34	TTCCAAAATGTTAGAAACAGTTTTTAATTGGCAAATGGACTCCAGAATGATGGAGTTGAGAACTCAGAGTTTTTCCAATTGGTTAAGAGACATTTGTTCAGGAATTACTATTTTTAAAAG		3927	4047	-	AB839693-1_Hepatitis_A_virus_genomic_RNA_complete_	767369	31.67
767369_40763192_AB839693-1_Hepatitis_A_virus_genomic_RNA_complete__1_41	TTGATCGTAGACTTCATTTTAAGGTTGAAGTTAAACCTGCTTCATTTTTTAAAAATCCTCACAATGATATGTTGAATGTTAATTTGGCTAAAACAAATGATGCAATTAAGGATATGTCTT		4760	4880	-	AB839693-1_Hepatitis_A_virus_genomic_RNA_complete_	767369	28.33
767369_40763193_AB909123-1_Hepatitis_A_virus_genomic_RNA_nearly_co_1_6	TAAACAATAATGAATATGTCCAGACAAGGAATTTTCCAGACTGTTGGGAGTGGCCTTGACCACATCCTGTCTTTGGCAGATATTGAGGAAGAACAAATGATTCAGTCCGTTGATAGGACT		600	720	-	AB909123-1_Hepatitis_A_virus_genomic_RNA_nearly_co	767369	40.83
767369_40763193_AB909123-1_Hepatitis_A_virus_genomic_RNA_nearly_co_1_15	GGAGATCTTGTTTTTGATTTTCAGGTTTTTCCAACCAAATATCATTCAGGTAGATTACTGTTCTGCTTTGTTCCTGGGAATGAATTAATAGATGTTACTGGAATCACATTAAAGCAGGCA		1680	1800	-	AB909123-1_Hepatitis_A_virus_genomic_RNA_nearly_co	767369	35
767369_40763193_AB909123-1_Hepatitis_A_virus_genomic_RNA_nearly_co_1_20	ACATTTCCTGAATTGAAACCTGGAGAGTCTAGACATACATCAGATCATATGTCTATTTATAAATTCATGGGAAGGTCTCATTTTTTGTGTACTTTTACCTTCAATTCAAACAATAAAGAG		2280	2400	-	AB909123-1_Hepatitis_A_virus_genomic_RNA_nearly_co	767369	31.67
767369_40763193_AB909123-1_Hepatitis_A_virus_genomic_RNA_nearly_co_1_22	ATCACAGGAGCCACTGATGTGGATGGTATGGCCTGGTTCACTCCAGTAGGCCTTGCTGTCGACACCCCTTGGGTAGAAAAGGAGTCAGCTTTGTCTATTGATTATAAAACTGCCCTTGGA		2520	2640	-	AB909123-1_Hepatitis_A_virus_genomic_RNA_nearly_co	767369	49.17
767369_40763193_AB909123-1_Hepatitis_A_virus_genomic_RNA_nearly_co_1_25	AATGCTATGTTGTCCACTGAGTCCATGATGAGTAGAATTGCAGCTGGAGACTTGGAGTCATCGGTGGATGATCCTAGATCAGAGGAGGACAGAAGATTTGAGAGTCATATAGAATGTAGG		2880	3000	-	AB909123-1_Hepatitis_A_virus_genomic_RNA_nearly_co	767369	44.17
767369_40763193_AB909123-1_Hepatitis_A_virus_genomic_RNA_nearly_co_1_28	TGGACTCTTGAGATGGATGCTGGAGTTCTTACTGGAAGATTGGTCAGATTGAATGATGAGAAATGGACAGAAATGAAGGATGATAAAATTGTTTCATTAATTGAAAAGTTCACAAGCAAT		3240	3360	-	AB909123-1_Hepatitis_A_virus_genomic_RNA_nearly_co	767369	35
767369_40763193_AB909123-1_Hepatitis_A_virus_genomic_RNA_nearly_co_1_36	GATTGTATAGCCAGAGTTCATCAGAAACTCAAGAATCTTGGATCTATAAATCAGGCTATGGTGACAAGATGTGAGCCAGTTGTTTGCTATTTATATGGCAAAAGAGGGGGAGGGAAAAGT		4200	4320	-	AB909123-1_Hepatitis_A_virus_genomic_RNA_nearly_co	767369	40
767369_40763193_AB909123-1_Hepatitis_A_virus_genomic_RNA_nearly_co_1_42	CAATCTTTTCCATCTGGTGAACCATCAAATTCCAAATTATCTAGTTTTTTCCAATCTGTTACTAATCATAAGTGGGTTGCTGTGGGAGCTGCAGTTGGCATTCTTGGAGTGCTTGTGGGA		4920	5040	-	AB909123-1_Hepatitis_A_virus_genomic_RNA_nearly_co	767369	40.83
767369_40763193_AB909123-1_Hepatitis_A_virus_genomic_RNA_nearly_co_1_44	TCTCAGTCAACTTTAGAAATAGCAGGATTGGTTAGGAAAAATTTGGTTCAGTTTGGAGTTGGGGAGAAAAATGGATGTGTGAGATGGGTTATGAATGCCTTAGGAGTGAAGGATGATTGG		5160	5280	-	AB909123-1_Hepatitis_A_virus_genomic_RNA_nearly_co	767369	40
767369_40763193_AB909123-1_Hepatitis_A_virus_genomic_RNA_nearly_co_1_49	CTTGTGGCAAAGCTGGTTACTCAAGAAATGTTTCAAAACATAGATAAGAAAATTGAAAGTCAGAGAATAATGAAAGTGGAATTTACCCAGTGTTCAATGAATGTAGTCTCCAAAACGCTT		5760	5880	-	AB909123-1_Hepatitis_A_virus_genomic_RNA_nearly_co	767369	34.17
767369_40763193_AB909123-1_Hepatitis_A_virus_genomic_RNA_nearly_co_1_59	TCAGCTGATAAAAATGTGCCTCAACTGAAGCCAGTTTCAGAATTGACTTTTCTTAAAAGATCTTTTAATTTGGTGGAGGATAGAATTAGACCTGCAATTTCAGAAAAGACAATTTGGTCT		6960	7080	-	AB909123-1_Hepatitis_A_virus_genomic_RNA_nearly_co	767369	34.17
767369_40763193_AB909123-1_Hepatitis_A_virus_genomic_RNA_nearly_co_1_60	GGTCTTTGATAGCTTGGCAGAGAAGCAACGCTGAGTTTGAGCAGAACTTAGAAAATGCTCAGTGGTTTGCTTTTATGCATGGCTATGAGTTTTATCAGAAATTTTATTATTTTGTTCAGT		7075	7195	-	AB909123-1_Hepatitis_A_virus_genomic_RNA_nearly_co	767369	35.65
767369_40763194_AF512536-1_Hepatitis_A_virus_isolate_DL3_complete_genome_1_11	TGGTGACCAAAGTTATGGTTCAATAGCATCCTTGACTGTTTATCCTCATGGTTTGTTAAATTGTAACATCAACAATGTTGTTAGAATAAAGGTTCCATTTATTTATACTAGAGGTGCTTA		1190	1310	-	AF512536-1_Hepatitis_A_virus_isolate_DL3_complete_genome	767369	32.5
767369_40763194_AF512536-1_Hepatitis_A_virus_isolate_DL3_complete_genome_1_27	GAAGATTTGAGAGTCATATAGAATGTAGGAAACCATACAAAGAATTGAGATTGGAGGTTGGCAAACAAAGACTCAAGTATGCTCAGGAAGAATTGTCAAATGAAGTGCTTCCACCTCCTA		3094	3214	-	AF512536-1_Hepatitis_A_virus_isolate_DL3_complete_genome	767369	38.33
767369_40763194_AF512536-1_Hepatitis_A_virus_isolate_DL3_complete_genome_1_52	TTTTCTAAAGCTGAAATTGATCCAATGGCTGTGATGTTGTCTAAATATTCATTACCTATTGTGGAAGAACCAGAGGATTACAAAGAAGCTTCAGTTTTTTATCAAAATAAAATAGTAGGC		6069	6189	-	AF512536-1_Hepatitis_A_virus_isolate_DL3_complete_genome	767369	31.67
767369_40763194_AF512536-1_Hepatitis_A_virus_isolate_DL3_complete_genome_1_59	GTATTATGTGTTTTCCAAAATATTTGGAAAGTCTCCAGTCTTCTTTTGTCAGGCTTTGAGGATCCTTTGTTATGGAGAGGATGTTTTGATAGTTTTTTCCAGGGATGTTCAAATTGATAA		6902	7022	-	AF512536-1_Hepatitis_A_virus_isolate_DL3_complete_genome	767369	34.17
767369_40763194_AF512536-1_Hepatitis_A_virus_isolate_DL3_complete_genome_1_60	ATCTTGATTTGATTGGACAGAAAATTGTGGATGAGTTTAAAAAACTTGGTATGACAGCTACTTCAGCTGATAAAAATGTGCCTCAACTGAAGCCAGTTTCAGAATTGACTTTTCTCAAAA		7021	7141	-	AF512536-1_Hepatitis_A_virus_isolate_DL3_complete_genome	767369	34.17
767369_40763222_AY644337-1_Hepatitis_A_virus_strain_HMH_polyprotei_1_9	CATGCTTTGTTTCATGAAGTTGCAAAATTGGATGTGGTCAAACTATTGTACAATGAGCAATTTGCTGTCCAGGGTCTGTTGAGGTATCATACTTATGCAAGATTTGGAATTGAGATACAA		952	1072	-	AY644337-1_Hepatitis_A_virus_strain_HMH_polyprotei	767369	36.67
767369_40763222_AY644337-1_Hepatitis_A_virus_strain_HMH_polyprotei_1_14	TTACACATTTTACAACCTGGACATCAATTCCCACTTTGGCTGCTCAGTTTCCATTTAATGCCTCTGATTCAGTTGGGCAGCAGATCAAGGTTATTCCAGTTGATCCATATTTCTTCCAAA		1547	1667	-	AY644337-1_Hepatitis_A_virus_strain_HMH_polyprotei	767369	40
767369_40763222_AY644337-1_Hepatitis_A_virus_strain_HMH_polyprotei_1_17	CAACTTTGAGATTCCGTGTTCCTTGGATTTCAGATACTCCTTATAGAGTCAATAGATACACCAAATCGTCACATCAGAAAGGAGAGTATACTGCTATAGGAAAGTTGATTGTTTATTGTT		1904	2024	-	AY644337-1_Hepatitis_A_virus_strain_HMH_polyprotei	767369	35.83
767369_40763222_AY644337-1_Hepatitis_A_virus_strain_HMH_polyprotei_1_18	TACAACAGACTGACTTCTCCTTCCAATGTGGCTTCTCATGTTAGAGTCAATGTTTATCTCTCAGCTATTAATTTAGAATGTTTTGCTCCACTCTATCATGCTATGGATGTCACAACTCAG		2023	2143	-	AY644337-1_Hepatitis_A_virus_strain_HMH_polyprotei	767369	38.33
767369_40763222_AY644337-1_Hepatitis_A_virus_strain_HMH_polyprotei_1_23	TTACTCCCGTTGGGTTGGCAGTAGACACCCCATGGGTTGAGAAGGAGTCTGCTCTTTCCATTGATTACAAGACAGCCCTTGGTGCTGTTAGATTTAATACCAGAAGAACAGGGAACATCC		2618	2738	-	AY644337-1_Hepatitis_A_virus_strain_HMH_polyprotei	767369	47.5
767369_40763222_AY644337-1_Hepatitis_A_virus_strain_HMH_polyprotei_1_25	CTCAGATGAATATTTGTCTTTTAGTTGTTACTTGTCTGTGACTGAACAGTCTGAGTTTTATTTTCCCAGAGCACCTTTGAATACCAATGCTATGATGTCATCAGAAACAATGATGGATAG		2856	2976	-	AY644337-1_Hepatitis_A_virus_strain_HMH_polyprotei	767369	35.83
767369_40763222_AY644337-1_Hepatitis_A_virus_strain_HMH_polyprotei_1_26	GAATTGCTCTTGGTGATCTTGAATCCTCAGTTGATGATCCTCGATCTGAAGAGGATCGTAAATTTGAAAGTCATATTGAAAAGAGGAAACCTTATAAAGAGTTAAGATTGGAGGTAGGTA		2975	3095	-	AY644337-1_Hepatitis_A_virus_strain_HMH_polyprotei	767369	36.67
767369_40763222_AY644337-1_Hepatitis_A_virus_strain_HMH_polyprotei_1_28	AATTATGAAATTTTCCTGGAAAGGAATTACTGCTGACACTAGAGCTCTGAGGAGATTTGGCTTTTCATTGGCTGCTGGTAGGAGTGTGTGGACATTGGAAATGGATGCTGGAGTTCTGAC		3213	3333	-	AY644337-1_Hepatitis_A_virus_strain_HMH_polyprotei	767369	43.33
767369_40763222_AY644337-1_Hepatitis_A_virus_strain_HMH_polyprotei_1_30	GGAATGCTAGATTTGGAGGAGATTGCTGCGAATGCAAAAGAATTTCCGAATATGTCAGAAACTGATTTGTGTTTCTTGTTGCATTGGCTGAACCCCAAAAAGATAAACTTGGCAGACAGA		3451	3571	-	AY644337-1_Hepatitis_A_virus_strain_HMH_polyprotei	767369	40
767369_40763222_AY644337-1_Hepatitis_A_virus_strain_HMH_polyprotei_1_32	ACCATTCTGTCACAGTTGAAATTATTAATACTGTTTTATGTTTTGTTAAAAGTGGCATTTTGCTGTATGTGATTCAACAATTAAATCAAGAGGAACATTCTCACATAATTGGTCTGTTGA		3689	3809	-	AY644337-1_Hepatitis_A_virus_strain_HMH_polyprotei	767369	30
767369_40763222_AY644337-1_Hepatitis_A_virus_strain_HMH_polyprotei_1_33	AGAGTGATGAATTATGCTGACATTGGGTGTTCTGTCATTTCATGCGGTAAAGTGTTTTCAAAAATGTTAGAAACTGTTTTTAATTGGCAGATGGATTCGAGAATGATGGAGCTCAGAACT		3808	3928	-	AY644337-1_Hepatitis_A_virus_strain_HMH_polyprotei	767369	36.67
767369_40763222_AY644337-1_Hepatitis_A_virus_strain_HMH_polyprotei_1_35	GTAATAAAAAGGATGTTCTTAATATCTTGAAAGATCATCAACAAAAGATAGAGAGAGCAATTGAGGAGGCTGATAATTTCTGTGTTCTTCAGATTCAGGATGTTGAAAAATTTGAACAGT		4046	4166	-	AY644337-1_Hepatitis_A_virus_strain_HMH_polyprotei	767369	31.67
767369_40763222_AY644337-1_Hepatitis_A_virus_strain_HMH_polyprotei_1_39	CAAAATACAACTGATGAGGATTGGTCTGATTTTTGTCAACTGGTGTCTGGATGTCCAATGAGGTTAAACATGGCTTCTTTGGAAGAAAAGGGTCGTCATTTTTCGTCACCCTTTATAATT		4522	4642	-	AY644337-1_Hepatitis_A_virus_strain_HMH_polyprotei	767369	38.33
767369_40763222_AY644337-1_Hepatitis_A_virus_strain_HMH_polyprotei_1_41	ATGATATGTTAAATGTTAATTTGGCAAAAACTAATGACGCCATTAAAGACATGTCATGTGTTGATCTTGTTATGGATAATCATAATGTTTCATTGTCTGAATTGCTTAGTTCACTGGTGA		4760	4880	-	AY644337-1_Hepatitis_A_virus_strain_HMH_polyprotei	767369	30.83
767369_40763222_AY644337-1_Hepatitis_A_virus_strain_HMH_polyprotei_1_42	ATGACAGTTGAAATTAGAAAACAAAACATGTCAGAATTCATGGAACTTTGGTCCCAGGGATTATCAGATGATGACAATGATAGTGCAGTTGCTGAATTTTTCCAATCTTTTCCCTCTGGT		4879	4999	-	AY644337-1_Hepatitis_A_virus_strain_HMH_polyprotei	767369	36.67
767369_40763222_AY644337-1_Hepatitis_A_virus_strain_HMH_polyprotei_1_44	AGCATTTTACAAAGAAACAAGAAGAGTCCATTCCAAGTGAAGGAGTGTATCACGGTGTGACAAAGCCAAAACAAGTAATTAAACTGGATGCTGATCCTGTAGAGTCACAATCAACTTTAG		5117	5237	-	AY644337-1_Hepatitis_A_virus_strain_HMH_polyprotei	767369	38.33
767369_40763222_AY644337-1_Hepatitis_A_virus_strain_HMH_polyprotei_1_46	TCATGCTTATAAGTTTGAAAAAGATTATGAAATGATGGAGTTTTATTTCAATAGAGGTGGTACTTATTACTCAATTTCAGCAGGAAATGTTGTGATTCAATCTTTAGATGTTGGGTTTCA		5355	5475	-	AY644337-1_Hepatitis_A_virus_strain_HMH_polyprotei	767369	30
767369_40763222_AY644337-1_Hepatitis_A_virus_strain_HMH_polyprotei_1_49	AGGTAAAGGAGAAGGTCTTCCAGGGATGTGTGGTGGGGCCTTGATTTCTTCCAATCAGTCCATCCAGAATGCCATATTAGGAATCCACGTTGCTGGTGGAAATTCAATTTTAGTTGCTAA		5712	5832	-	AY644337-1_Hepatitis_A_virus_strain_HMH_polyprotei	767369	44.17
767369_40763222_AY644337-1_Hepatitis_A_virus_strain_HMH_polyprotei_1_54	TTGGCTCAAAGAATTTTATTTAATACAACAATGATGGAAAATTGCTCAGACTTGGATGTTGTTTTTACTACCTGTCCTAAGGATGAATTAAGACCTCTGGACAAAGTATTGGAATCCAAA		6307	6427	-	AY644337-1_Hepatitis_A_virus_strain_HMH_polyprotei	767369	33.33
767369_40763222_AY644337-1_Hepatitis_A_virus_strain_HMH_polyprotei_1_55	AACTAGGGCTATTGATTCTTGTCCCCTTGACTACACGATTTTGTGTAGAATGTACTGGGGTCCAGCCATTAGTTATTTCCACTTAAATCCTGGTTTTCATACTGGTGTTGCAATTGGAAT		6426	6546	-	AY644337-1_Hepatitis_A_virus_strain_HMH_polyprotei	767369	40
767369_40763222_AY644337-1_Hepatitis_A_virus_strain_HMH_polyprotei_1_56	TTGATCCTGATAGACAGTGGGACCAACTTTTTAAAACAATGATTAGATTTGGAGATGTTGGTCTAGATTTGGATTTTTCTGCTTTTGACGCTAGCTTGAGTCCATTTATGATAAGGGAAG		6545	6665	-	AY644337-1_Hepatitis_A_virus_strain_HMH_polyprotei	767369	36.67
767369_40763219_AY644670-1_Hepatitis_A_virus_strain_SLF88_complete_genome_1_1	CCCTCTTGGAAGTCCACTGTGAGGGACCTGATACCTCACCGCCGTTTGCCTAGGCTTTAGGCTATTTTTCCCTTTCCCTTTCCCCTGTTTTGTGTAAATATTAATTCCTGCAGGTTCAGG		0	120	-	AY644670-1_Hepatitis_A_virus_strain_SLF88_complete_genome	767369	48.33
767369_40763219_AY644670-1_Hepatitis_A_virus_strain_SLF88_complete_genome_1_8	GTTCATACTGCAGAGGTTGGTTCACATCAAGTTGAGCCTCTTAAAACCTCCGTGGACAAACCTGGCTCAAAGAAGACACAAGGAGAAAAATTTTTCCTGATTCATTCTGCGGACTGGTTA		840	960	-	AY644670-1_Hepatitis_A_virus_strain_SLF88_complete_genome	767369	43.33
767369_40763219_AY644670-1_Hepatitis_A_virus_strain_SLF88_complete_genome_1_12	TTGAATATTGGGACAGGAACCTCAGCTTATACTTCTCTTAATGTTCTGGCAAGATTTACAGATTTGGAATTGCATGGGTTGACTCCTTTATCCACACAAATGATGAGAAATGAATTTAGA		1320	1440	-	AY644670-1_Hepatitis_A_virus_strain_SLF88_complete_genome	767369	35.83
767369_40763219_AY644670-1_Hepatitis_A_virus_strain_SLF88_complete_genome_1_13	GTCAGCACTACAGAAAATGTGGTGAATTTATCTAATTATGAGGATGCCAGAGCCAAAATGTCTTTTGCTTTGGATCAAGAAGATTGGAAGTCTGATCCTTCTCAGGGTGGGAGAATTAAG		1440	1560	-	AY644670-1_Hepatitis_A_virus_strain_SLF88_complete_genome	767369	40
767369_40763219_AY644670-1_Hepatitis_A_virus_strain_SLF88_complete_genome_1_18	AATAGATTGACTTCCCCATCCAATGTGGCTTCACATGTTAGAGTTAATGTTTACCTTTCTGCAATCAATTTGGAGTGTTTTGCACCATTGTATCATGCCATGGATGTTACAACGCAGGTT		2040	2160	-	AY644670-1_Hepatitis_A_virus_strain_SLF88_complete_genome	767369	39.17
767369_40763219_AY644670-1_Hepatitis_A_virus_strain_SLF88_complete_genome_1_19	GGAGATGATTCAGGAGGATTTTCTACTACAGTTTCAACAGAACAGAATGTCCCTGATCCACAGGTTGGCATAACAACGATGAGAGATTTGAAGGGCAGAGCTAATAGAGGGAAGATGGAT		2160	2280	-	AY644670-1_Hepatitis_A_virus_strain_SLF88_complete_genome	767369	43.33
767369_40763219_AY644670-1_Hepatitis_A_virus_strain_SLF88_complete_genome_1_21	CATATGTCTATTTACAAATTCATGGGGAGATCTCATTTTCTGTGTACATTTACTTTTAATTCAAATAACAAGGAGTATACATTCCCAATTACTTTGTCTTCAACATCTAATCCCCCACAT		2400	2520	-	AY644670-1_Hepatitis_A_virus_strain_SLF88_complete_genome	767369	31.67
767369_40763219_AY644670-1_Hepatitis_A_virus_strain_SLF88_complete_genome_1_22	GGACTGCCATCAACATTAAGATGGTTTTTCAATTTGTTTCAGTTATATAGAGGTCCATTAGACTTGACAATCATAATAACTGGAGCTACTGATGTGGATGGGATGGCCTGGTTTACTCCA		2520	2640	-	AY644670-1_Hepatitis_A_virus_strain_SLF88_complete_genome	767369	39.17
767369_40763219_AY644670-1_Hepatitis_A_virus_strain_SLF88_complete_genome_1_23	GTGGGTCTTGCTGTTGACACACCTTGGGTGGAGAAGGAATCAGCATTGTCAATAGATTACAAAACAGCCTTAGGAGCTGTTAGGTTCAACACAAGAAGAACAGGGAACATTCAGATTAGG		2640	2760	-	AY644670-1_Hepatitis_A_virus_strain_SLF88_complete_genome	767369	44.17
767369_40763219_AY644670-1_Hepatitis_A_virus_strain_SLF88_complete_genome_1_24	TTACCTTGGTATTCCTACCTGTATGCTGTTTCAGGTGCACTGGATGGTTTAGGAGATAAAACTGACTCAACATTTGGATTGGTTTCTATTCAGATTGCCAATTATAACCATTCTGATGAA		2760	2880	-	AY644670-1_Hepatitis_A_virus_strain_SLF88_complete_genome	767369	37.5
767369_40763219_AY644670-1_Hepatitis_A_virus_strain_SLF88_complete_genome_1_27	AAGTATGCCCAGGAAGAATTGTCAAATGAAGTGCTTCCACCTCCTAGGAAAATGAAAGGTCTGTTTTCACAGGCAAAAATTTCTTTGTTTTATACTGAAGATCATGAAATAATGAAGTTT		3120	3240	-	AY644670-1_Hepatitis_A_virus_strain_SLF88_complete_genome	767369	34.17
767369_40763219_AY644670-1_Hepatitis_A_virus_strain_SLF88_complete_genome_1_28	TCATGGAGAGGAGTGACAGCTGACACTAGGGCCTTGAGAAGATTTGGCTTTTCTCTAGCAGCCGGCAGGAGTGTGTGGACCCTTGAAATGGATGCTGGAGTGCTTACTGGTAGATTGGTC		3240	3360	-	AY644670-1_Hepatitis_A_virus_strain_SLF88_complete_genome	767369	51.67
767369_40763219_AY644670-1_Hepatitis_A_virus_strain_SLF88_complete_genome_1_29	AGGTTGAATGATGAGAAATGGACAGAAATGAAGGATGATAAAATTGTTTCATTGGTTGAAAAATTTACAAGTAACAAACATTGGTCTAAAGTAAATTTTCCACATGGCATGTTGGACCTT		3360	3480	-	AY644670-1_Hepatitis_A_virus_strain_SLF88_complete_genome	767369	31.67
767369_40763219_AY644670-1_Hepatitis_A_virus_strain_SLF88_complete_genome_1_30	GAAGAAATTGCTGCTAATTCAAAAGATTTTCCAAATATGTCTGAAACTGATTTGTGTTTTCTGTTACATTGGTTGAACCCCAAGAAAATTAATTTGGCTGATAGAATGCTTGGCTTGTCT		3480	3600	-	AY644670-1_Hepatitis_A_virus_strain_SLF88_complete_genome	767369	33.33
767369_40763219_AY644670-1_Hepatitis_A_virus_strain_SLF88_complete_genome_1_31	GGTGTTCAAGAAATTAAAGAACAAGGCATTGGATTAATAGCAGAGTGTAGAACCTTTTTAGATTCCATAGCTGGCACCTTAAAGTCTATGATGTTTGGGTTCCATCATTCTGTTACTGTT		3600	3720	-	AY644670-1_Hepatitis_A_virus_strain_SLF88_complete_genome	767369	36.67
767369_40763219_AY644670-1_Hepatitis_A_virus_strain_SLF88_complete_genome_1_32	GAGATTATAAATACTGTTCTTTGCTTTGTTAAAAGTGGGATTCTGCTGTATGTTGTACAGCAGTTGAATCAAGATGAGCACTCTCACATAATAGGTCTTTTGAGGGTAATGAATTATGCT		3720	3840	-	AY644670-1_Hepatitis_A_virus_strain_SLF88_complete_genome	767369	35
767369_40763219_AY644670-1_Hepatitis_A_virus_strain_SLF88_complete_genome_1_33	GACATTGGATGTTCGGTTATATCCTGTGGTAAAGTGTTTTCAAAAATGCTAGAAACAGTTTTTAATTGGCAGATGGACTCTAGAATGATGGAGCTCAGAACCCAAAGTTTTTCTAATTGG		3840	3960	-	AY644670-1_Hepatitis_A_virus_strain_SLF88_complete_genome	767369	36.67
767369_40763219_AY644670-1_Hepatitis_A_virus_strain_SLF88_complete_genome_1_35	AATGTTCTTAAGGACAACCAGCAAAAGATTGAGAGAGCAATAGAAGAAGCAGACAACTTTTGCATTTTACAGATTCAGGATGTGGAAAAATTTGAACAGTATCAAAAAGGAGTTGATCTA		4080	4200	-	AY644670-1_Hepatitis_A_virus_strain_SLF88_complete_genome	767369	34.17
767369_40763219_AY644670-1_Hepatitis_A_virus_strain_SLF88_complete_genome_1_36	ATACAAAAATTGAGAACAGTTCACTCTATGGCCCAAGTTGATCCTAGCTTGATGATTCATTTATCCCCCCTGAGAGATTGCATTGCTAGAGTGCATCAGAAGCTCAAAAATCTTGGTTCC		4200	4320	-	AY644670-1_Hepatitis_A_virus_strain_SLF88_complete_genome	767369	40.83
767369_40763219_AY644670-1_Hepatitis_A_virus_strain_SLF88_complete_genome_1_40	AGTCCGAAAACAGTTTATGTTAAAGAAGCCATTGATCGTAGACTTCATTTTAAAATTGAAGTGAAACCTGCTTCTTTTTTCAAAAATCCTCACAATGACATGCTAAATGTCAATTTAGCT		4680	4800	-	AY644670-1_Hepatitis_A_virus_strain_SLF88_complete_genome	767369	31.67
767369_40763219_AY644670-1_Hepatitis_A_virus_strain_SLF88_complete_genome_1_43	TTTTTCCAGTCAGTGACTAATCATAAGTGGGTCGCTGTGGGGGCTGCTGTTGGTATTCTTGGTGTGCTTGTGGGAGGATGGTTTGTTTACAAACATTTTTCCCGTAAAGAGGAAGAGCCA		5040	5160	-	AY644670-1_Hepatitis_A_virus_strain_SLF88_complete_genome	767369	45.83
767369_40763219_AY644670-1_Hepatitis_A_virus_strain_SLF88_complete_genome_1_44	ATTCCTACTGAAGGAGTGTACCATGGTGTAACGAAGCCCAAACAAGTGATCAAACTGGATGCTGATCCCGTGGAATCTCAGTCAACATTAGAAATTGCTGGCTTGGTTAGAAAGAATCTT		5160	5280	-	AY644670-1_Hepatitis_A_virus_strain_SLF88_complete_genome	767369	42.5
767369_40763219_AY644670-1_Hepatitis_A_virus_strain_SLF88_complete_genome_1_46	ATGATGGAGTTTTATTTTAACAGAGGTGGCACCTATTACTCTATATCTGCTGGTAATGTTGTGATTCAATCTTTGGATGTGGGATTTCAAGATGTGGTTTTGATGAAAGTTCCAACTATT		5400	5520	-	AY644670-1_Hepatitis_A_virus_strain_SLF88_complete_genome	767369	35
767369_40763219_AY644670-1_Hepatitis_A_virus_strain_SLF88_complete_genome_1_47	CCAAATTTTAGAGATATTACAGAACATTTTATTAAGAAAGGTGATGTGCCTCGTGCCTTAAATCGCCTTGCAACGTTGGTGACAACAGTGAATGGAACCCCAATGTTAATTTCTGAGGGT		5520	5640	-	AY644670-1_Hepatitis_A_virus_strain_SLF88_complete_genome	767369	39.17
767369_40763219_AY644670-1_Hepatitis_A_virus_strain_SLF88_complete_genome_1_48	CCCCTTAAGATGGAGGAAAAAGCCACTTATGTGCATAAGAAGAATGATGGCACTACTGTTGATTTGACAGTGGATCAAGCTTGGAGAGGAAAAGGTGAGGGTTTGCCAGGAATGTGTGGT		5640	5760	-	AY644670-1_Hepatitis_A_virus_strain_SLF88_complete_genome	767369	45
767369_40763219_AY644670-1_Hepatitis_A_virus_strain_SLF88_complete_genome_1_50	AAAAAGATTGAAAGTCAGAGAATAATGAAAGTGGAATTTACTCAGTGTTCAATGAATGTGGTCTCCAAAACGCTTTTTAGGAAGAGTCCCATTCATCATCACATTGATAAAGACATGATT		5880	6000	-	AY644670-1_Hepatitis_A_virus_strain_SLF88_complete_genome	767369	33.33
767369_40763219_AY644670-1_Hepatitis_A_virus_strain_SLF88_complete_genome_1_51	AATTTTCCTGCAGCAATGCCTTTCTCAAGAGCAGAAATTGACCCGATGGCTGTAATGCTTTCTAAATATTCTTTACCTATGGTTGAAGAACCAGAGGGTTACAAAGATGTTTCGGTTTTC		6000	6120	-	AY644670-1_Hepatitis_A_virus_strain_SLF88_complete_genome	767369	39.17
767369_40763219_AY644670-1_Hepatitis_A_virus_strain_SLF88_complete_genome_1_52	TTTCAGAATAAAGTTATGGGGAAGAGTGTTTTGGTTGATGATTTTTTGGATCTTGACATGGCCATTACAGGGGCCCCTGGAATAGATGCAATTAATATGGACTCTTCTCCTGGATTCCCA		6120	6240	-	AY644670-1_Hepatitis_A_virus_strain_SLF88_complete_genome	767369	40.83
767369_40763219_AY644670-1_Hepatitis_A_virus_strain_SLF88_complete_genome_1_53	TATGTCCAAGAAAGATTGACAAAAAGGGATTTAATTTGGCTTGATGAAAATGGACTGCTGTTAGGCATTCATCCAAGATTAGCTCAGAGAATCTTGTTTAATACAGTTATGATGGAAAAT		6240	6360	-	AY644670-1_Hepatitis_A_virus_strain_SLF88_complete_genome	767369	33.33
767369_40763219_AY644670-1_Hepatitis_A_virus_strain_SLF88_complete_genome_1_54	TGTTCAGATCTGGATGTGATTTTCACAACCTGTCCAAAAGATGAGCTAAGACCCTTGGATAAAGTGTTAGAATCAAAAACAAGAGCCATTGATGCCTGTCCTTTAGATTATACAATTTTG		6360	6480	-	AY644670-1_Hepatitis_A_virus_strain_SLF88_complete_genome	767369	36.67
767369_40763219_AY644670-1_Hepatitis_A_virus_strain_SLF88_complete_genome_1_57	GGAACAGCTCTTATCAACACAATTATTTACTCAAAACACCTGTTGTACAATTGTTGTTACCATGTGTATGGGTCAATGCCATCAGGATCTCCTTGTACAGCTTTGCTCAATTCAATTATT		6720	6840	-	AY644670-1_Hepatitis_A_virus_strain_SLF88_complete_genome	767369	36.67
767369_40763219_AY644670-1_Hepatitis_A_virus_strain_SLF88_complete_genome_1_58	AATAACATCAATTTGTATTATGTTTTCTCAAAAATTTTTAGGAAGTCTCCTGTGTTTTTTAGCCAAGCTGTGAGGATTTTATGTTATGGGGATGATGTTTTAATAGTCTTTTCCAGAGAT		6840	6960	-	AY644670-1_Hepatitis_A_virus_strain_SLF88_complete_genome	767369	30
767369_40763219_AY644670-1_Hepatitis_A_virus_strain_SLF88_complete_genome_1_60	ACTTTTCTCAAGAGGTCCTTTAATCTGGTAGAGGACAGGGTTAGACCAGCTATTTCTGAGAAGACAATCTGGTCTTTAGTAGCTTGGCAAAGAAGCAATGCCGAGTTTGAACAAAATTTG		7080	7200	-	AY644670-1_Hepatitis_A_virus_strain_SLF88_complete_genome	767369	40.83
767369_40763223_DQ991029-1_Hepatitis_A_virus_isolate_CP-IND_complete_genome_1_13	GGCTAACACCCCTCTCTACACAGATGATGAGAAATGAATTTAGAGTCAGTACAACAGAAAATGTAGTTAATTTGTCCAATTATGAAGATGCTAGAGCAAAAATGTCTTTTGCTCTTGACC		1428	1548	-	DQ991029-1_Hepatitis_A_virus_isolate_CP-IND_complete_genome	767369	36.67
767369_40763223_DQ991029-1_Hepatitis_A_virus_isolate_CP-IND_complete_genome_1_17	GCCACTACTGCGCCTTGTGCTGTGATGGATATTACTGGTGTACAGTCAACTTTGAGATTTCGTGTTCCTTGGATTTCAGATACTCCTTATAGAGTTAATAGATACACCAAATCGTCACAT		1904	2024	-	DQ991029-1_Hepatitis_A_virus_isolate_CP-IND_complete_genome	767369	40.83
767369_40763223_DQ991029-1_Hepatitis_A_virus_isolate_CP-IND_complete_genome_1_26	CCTCTGAATACCAATGCTATGATGTCATCAGAAACAATGATGGATAGAATTGCTCTTGGTGATCTTGAATCCTCAGTTGATGATCCTCGATCTGAAGAGGATCGTAAATTTGAAAGTCAT		2975	3095	-	DQ991029-1_Hepatitis_A_virus_isolate_CP-IND_complete_genome	767369	38.33
767369_40763223_DQ991029-1_Hepatitis_A_virus_isolate_CP-IND_complete_genome_1_30	GAAATTTACTAGTAATAAACACTGGTCCAAAGTTAATTTTCCTCATGGAATGCTAGATTTGGAAGAGATTGCTGCAAATGCAAAAGAATTTCCGAATATGTCAGAAACTGATTTGTGTTT		3451	3571	-	DQ991029-1_Hepatitis_A_virus_isolate_CP-IND_complete_genome	767369	32.5
767369_40763223_DQ991029-1_Hepatitis_A_virus_isolate_CP-IND_complete_genome_1_34	CTGTTTTTAATTGGCAGATGGATTCGAGAATGATGGAGCTCAGAACTCAGAGTATCTCAAATTGGCTTAGAGATATTTGTTCAGGTATAACAATTTTTAAAAGTTTTAAGGATGCGATTT		3927	4047	-	DQ991029-1_Hepatitis_A_virus_isolate_CP-IND_complete_genome	767369	33.33
767369_40763223_DQ991029-1_Hepatitis_A_virus_isolate_CP-IND_complete_genome_1_35	TATTGGCTTTACACAAAAATCAGAGAATACTATGATCTGAATTATGGTAATAAAAAGGATGTTCTTAATATTTTGAAAGATCATCAACATAAGATAGAGAGAGCAATTGAGGAGGCTGAT		4046	4166	-	DQ991029-1_Hepatitis_A_virus_isolate_CP-IND_complete_genome	767369	30
767369_40763223_DQ991029-1_Hepatitis_A_virus_isolate_CP-IND_complete_genome_1_36	TAATTTTTGTGTTCTTCAGATTCAGGATGTTGAAAAATTTGAACAGTACCAAAAAGGGGTAGATTTAATTCAAAAATTGAGAACTGTCCACTCAATGGCACAAGTTGATCCAGGTTTAAC		4165	4285	-	DQ991029-1_Hepatitis_A_virus_isolate_CP-IND_complete_genome	767369	33.33
767369_40763223_DQ991029-1_Hepatitis_A_virus_isolate_CP-IND_complete_genome_1_40	CTTCTTTGGAAGAAAAGGGTCGTCATTTTTCTTCACCCTTTATAATTGCAACATCCAACTGGTCTAATCCAAGTCCTAAAACGGTCTATGTTAAGGAAGCCATAGACCGTAGACTCCATT		4641	4761	-	DQ991029-1_Hepatitis_A_virus_isolate_CP-IND_complete_genome	767369	40
767369_40763223_DQ991029-1_Hepatitis_A_virus_isolate_CP-IND_complete_genome_1_44	GCTGTGGGAGTACTTGGTGTTTTGGTTGGAGGTTGGTATGTCTACAAGCATTTTACAAAGAAGCAAGAAGAATCCATTCCAAGTGAAGGAGTGTATCATGGTGTGACAAAGCCAAAACAA		5117	5237	-	DQ991029-1_Hepatitis_A_virus_isolate_CP-IND_complete_genome	767369	41.67
767369_40763223_DQ991029-1_Hepatitis_A_virus_isolate_CP-IND_complete_genome_1_46	TCATGAATGCTTTAGGAATTAAGGATGATTGGCTATTAGTGCCTTCTCATGCTTACAAGTTTGAAAAAGATTATGAAATGATGGAATTTTATTTTAATAGAGGTGGTACTTATTATTCAA		5355	5475	-	DQ991029-1_Hepatitis_A_virus_isolate_CP-IND_complete_genome	767369	29.17
767369_40763223_DQ991029-1_Hepatitis_A_virus_isolate_CP-IND_complete_genome_1_51	ATTTACTCAGTGTTCAATGAATGTGGTCTCCAAAACGCTTTTTAGAAAGAGTCCAATTCATCATCACATTGATAAAAACATGATTAATTTTCCTGCAGTAATGCCCTTTTCTAGGGCAGA		5950	6070	-	DQ991029-1_Hepatitis_A_virus_isolate_CP-IND_complete_genome	767369	35
767369_40763223_DQ991029-1_Hepatitis_A_virus_isolate_CP-IND_complete_genome_1_53	GTTGATGATTTCCTGGATATTGAAATGGCTATAACAGGGGCTCCTGGGATAGATGCAATCAATATGGATTCTTCCCCTGGATATCCTTATGTTCAGGAGAAATTAACCAAAAGAGATTTA		6188	6308	-	DQ991029-1_Hepatitis_A_virus_isolate_CP-IND_complete_genome	767369	38.33
767369_40763223_DQ991029-1_Hepatitis_A_virus_isolate_CP-IND_complete_genome_1_54	AATTTGGCTTGATGATAATGGAATGTTTTTGGGTCTGCATCCCAGGCTGGCTCAAAGAATTTTATTTAATACAACAATGATGGAAAATTGCTCAGATTTGGATGTTGTTTTCACTACCTG		6307	6427	-	DQ991029-1_Hepatitis_A_virus_isolate_CP-IND_complete_genome	767369	35.83
767369_40763195_EF406357-1_Hepatitis_A_virus_strain_H2W_polyprotei_1_2	TTAATCTGTTTCTCTATAAGAACACTCAATTTTCACGCTTTCTGTCTTCTTTCTTCCAGGGCTCTCCCCTTGCCCTAGGCTCTGGCCGTTGCGCCCGGCGGGGTCAACTCCATGATTAGC		120	240	-	EF406357-1_Hepatitis_A_virus_strain_H2W_polyprotei	767369	50.83
767369_40763195_EF406357-1_Hepatitis_A_virus_strain_H2W_polyprotei_1_4	TTAGGCTAATACTTCTATGAAGAGATGCCTTGGATAGGGTAACAGCGGCGGATATTGGTGAGTTGTTAAGACAAAAACCATTCAACGCCGGAGGACTGGCTCTCATCCAGTGGATGCATT		360	480	-	EF406357-1_Hepatitis_A_virus_strain_H2W_polyprotei	767369	45.83
767369_40763195_EF406357-1_Hepatitis_A_virus_strain_H2W_polyprotei_1_9	CACATGCTCTTTTTCATGAAGTTGCAAAATTGGATGTGGTGAAATTACTGTATAATGAGCAGTTTGCTGTCCAAGGTTTGTTGAGATACCATACATATGCAAGATTTGGCATTGAGATTC		960	1080	-	EF406357-1_Hepatitis_A_virus_strain_H2W_polyprotei	767369	36.67
767369_40763195_EF406357-1_Hepatitis_A_virus_strain_H2W_polyprotei_1_18	GACTGACTTCTCCTTCTAATGTTGCTTCTCATGTTAGAGTTAATGTTTATCTTTCAGCAATTAATTTGGAATGTTTTGCTCCTCTTTATCATGCTATGGATGTTACTACACAGGTTGGAG		2040	2160	-	EF406357-1_Hepatitis_A_virus_strain_H2W_polyprotei	767369	35.83
767369_40763195_EF406357-1_Hepatitis_A_virus_strain_H2W_polyprotei_1_20	CAGGAGTGCAAGCACCTGTGGGAGCTATTACAACAATTGAGGATCCAGTTTTAGCAAAGAAAGTGCCTGAGACATTTCCTGAATTGAAGCCTGGAGAGTCCAGACATACATCAGATCATA		2280	2400	-	EF406357-1_Hepatitis_A_virus_strain_H2W_polyprotei	767369	44.17
767369_40763195_EF406357-1_Hepatitis_A_virus_strain_H2W_polyprotei_1_24	CATGGTATTCTTATTTGTATGCCGTGTCTGGAGCACTGGATGGTTTGGGAGATAAGACAGATTCTACATTTGGATTGGTTTCTATTCAGATTGCAAATTACAATCATTCTGATGAATATT		2760	2880	-	EF406357-1_Hepatitis_A_virus_strain_H2W_polyprotei	767369	35.83
767369_40763195_EF406357-1_Hepatitis_A_virus_strain_H2W_polyprotei_1_27	ATGCTCAGGAAGAGTTGTCAAATGAAGTGCTTCCACCTCCTAGGAAAATGAAGGGGCTATTTTCACAAGCTAAGATTTCTCTTTTTTATACTGAGGAGCATGAAATAATGAAATTTTCTT		3120	3240	-	EF406357-1_Hepatitis_A_virus_strain_H2W_polyprotei	767369	35.83
767369_40763195_EF406357-1_Hepatitis_A_virus_strain_H2W_polyprotei_1_35	TTCTTAAGGACAACCAACAAAAAATAGAAAAAGCCATTGAAGAAGCAGACAATTTTTGCATTTTGCAAATTCAAGATGTAGAGAAATTTGATCAGTATCAGAAAGGGGTTGATTTAATAC		4080	4200	-	EF406357-1_Hepatitis_A_virus_strain_H2W_polyprotei	767369	30.83
767369_40763195_EF406357-1_Hepatitis_A_virus_strain_H2W_polyprotei_1_55	GAATGTATTGGGGTCCAGCTATTAGTTATTTTCATTTGAATCCAGGGTTTCACACAGGTGTTGCTATTGGCATAGATCCTGATAGACAATGGGATGAATTATTTAAAACAATGATAAGAT		6480	6600	-	EF406357-1_Hepatitis_A_virus_strain_H2W_polyprotei	767369	35
767369_40763195_EF406357-1_Hepatitis_A_virus_strain_H2W_polyprotei_1_59	AAATTGACAATCTTGATTTGATTGGACAGAAAATTGTGGATGAGTTCAAAAAACTTGGCATGACAGCTACCTCAGCTGACAAAAATGTGCCTCAACTGAAGCCAGTTTCAGAATTGACTT		6960	7080	-	EF406357-1_Hepatitis_A_virus_strain_H2W_polyprotei	767369	37.5
767369_40763195_EF406357-1_Hepatitis_A_virus_strain_H2W_polyprotei_1_60	TTCTTAAAAGATCTTTTAATTTGGTGGAGGATAGAATTAGACCTGCAATTTCAGAGAAGACAATTTGGTCTTTGATAGCTTGGCAGAGAAGCAACGCTGAGTTTGAGCAGAATTTAGAAA		7080	7200	-	EF406357-1_Hepatitis_A_virus_strain_H2W_polyprotei	767369	35.83
767369_40763224_EU011791-1_Hepatitis_A_virus_isolate_PN-IND_complete_genome_1_1	TGGAAGTCCATGGTGAGGGGACTTGATACCTCACCGCCGTTTGCCTAGGCTATAGGCTAAATTTCCCTTTCCCCTTTCCCTTTATTGTTGTAAATATTAATTCCTGCAGGTTCAGGTCTC		0	120	-	EU011791-1_Hepatitis_A_virus_isolate_PN-IND_complete_genome	767369	45.83
767369_40763224_EU011791-1_Hepatitis_A_virus_isolate_PN-IND_complete_genome_1_7	GACTGTTGGGAGTGGCCTTGACCACATCCTGTCTTTGGCAGATGTGGAGGAGGAACAAATGATTCAGTCTGTGGATCGCACCGCAGTTACTGGGGCTTCATATTTTACTTCTGTGGATCA		708	828	-	EU011791-1_Hepatitis_A_virus_isolate_PN-IND_complete_genome	767369	49.17
767369_40763224_EU011791-1_Hepatitis_A_virus_isolate_PN-IND_complete_genome_1_19	CTATCATGCTATGGATGTCACAACTCAGGTTGGAGATGATTCTGGAGGTTTCTCCACCACTGTTTCAACAAAACAGAATGTTCCAGACCCTCAAGTTGGTATTACAACAGTGAAAGATCT		2124	2244	-	EU011791-1_Hepatitis_A_virus_isolate_PN-IND_complete_genome	767369	41.67
767369_40763224_EU011791-1_Hepatitis_A_virus_isolate_PN-IND_complete_genome_1_24	TTAGGTTCAATACTAGAAGAACAGGAAACATTCAGATTAGATTGCCCTGGTACTCCTATCTTTATGCTGTCTCAGGGGCACTGGATGGGCTTGGAGACAAAACAGATTCAACTTTTGGAC		2714	2834	-	EU011791-1_Hepatitis_A_virus_isolate_PN-IND_complete_genome	767369	42.5
767369_40763224_EU011791-1_Hepatitis_A_virus_isolate_PN-IND_complete_genome_1_27	GAAAACCTTACAAAGAGTTAAGATTGGAGGTAGGTAAGCAAAGGCTAAAGTATGCTCAGGAAGAATTGTCAAATGAAGTGTTGCCTCCTCCTCGTAAAATTAAGGGTGTATTTTCACAAG		3068	3188	-	EU011791-1_Hepatitis_A_virus_isolate_PN-IND_complete_genome	767369	38.33
767369_40763224_EU011791-1_Hepatitis_A_virus_isolate_PN-IND_complete_genome_1_31	GCATTGGCTGAATCCCAAGAAGATAAACTTGGCAGATAGAATGTTGGGTCTGTCAGGGATACAGGAGATTAAAGAAAAAGGAGTGGGATTGATTGGCGAGTGCCGAGCTTTTTTAGATTC		3540	3660	-	EU011791-1_Hepatitis_A_virus_isolate_PN-IND_complete_genome	767369	43.33
767369_40763224_EU011791-1_Hepatitis_A_virus_isolate_PN-IND_complete_genome_1_49	TGTTCATAAAAAGAATGATGGAACCACCATAGATTTGACTGTTGACCAAGCCTGGAGAGGTAAAGGAGAAGGTCTTCCAGGGATGTGTGGTGGGGCCTTGATTTCTTCCAATCAGTCCAT		5664	5784	-	EU011791-1_Hepatitis_A_virus_isolate_PN-IND_complete_genome	767369	45
767369_40763224_EU011791-1_Hepatitis_A_virus_isolate_PN-IND_complete_genome_1_57	ATGTTGGTTTAGATTTGGATTTTTCTGCTTTTGACGCTAGTTTGAGTCCATTCATGATAAGGGAAGCTGGAAGAATCCTCACTGAGATGTCTGGAGCCCCTGTTCATTTTGGAGAGGCCC		6608	6728	-	EU011791-1_Hepatitis_A_virus_isolate_PN-IND_complete_genome	767369	44.17
767369_40763196_EU131373-1_Hepatitis_A_virus_genomic_RNA_complete__1_7	AGGTTTTTCCTCATTCTTAAATAATAATGAATATGTCTAGACAAGGAATTTTCCAGACTGTTGGGAGTGGCCTTGACCACATCCTGTCTTTGGCAGATATTGAGGAAGAACAAATGATTC		708	828	-	EU131373-1_Hepatitis_A_virus_genomic_RNA_complete_	767369	37.5
767369_40763196_EU131373-1_Hepatitis_A_virus_genomic_RNA_complete__1_14	TGCAAGGGCAAAAATGTCTTTTGCTTTGGATCAGGAAGATTGGAAGTCTGATCCTTCCCAAGGTGGTGGAATTAAAATTACTCATTTTACTACCTGGACATCCATTCCAACCTTAGCTGC		1534	1654	-	EU131373-1_Hepatitis_A_virus_genomic_RNA_complete_	767369	41.67
767369_40763196_EU131373-1_Hepatitis_A_virus_genomic_RNA_complete__1_32	GGAAATTAAAGAACAGGGTGTTGGATTGATAGCAGAGTGCAGAACTTTCTTGGATTCTATTGCTGGGACTCTGAAATCTATGATGTTTGGATTTCATCATTCTGTGACTGTTGAAATTAT		3658	3778	-	EU131373-1_Hepatitis_A_virus_genomic_RNA_complete_	767369	36.67
767369_40763196_EU131373-1_Hepatitis_A_virus_genomic_RNA_complete__1_39	TATGGTGTTGAACCTGAGAAAAATATTTACACCAAACCTGTGGCCTCAGATTATTGGGATGGTTACAGTGGACAATTGGTGTGCATTATTGATGATATTGGCCAAAACACAACAGATGAA		4484	4604	-	EU131373-1_Hepatitis_A_virus_genomic_RNA_complete_	767369	38.33
767369_40763196_EU131373-1_Hepatitis_A_virus_genomic_RNA_complete__1_40	AAGATTGGTCAGATTTTTGTCAATTAGTGTCAGGATGCCCAATGAGATTAAATATGGCTTCTCTTGAGGAGAAGGGCAGACATTTTTCCTCTCCTTTTATAATAGCAACTTCAAATTGGT		4602	4722	-	EU131373-1_Hepatitis_A_virus_genomic_RNA_complete_	767369	36.67
767369_40763196_EU131373-1_Hepatitis_A_virus_genomic_RNA_complete__1_47	TAAATTTGAAAAGGATTATGAAATGATGGAGTTTTATTTTAATAGAGGTGGAACTTACTATTCAATTTCAGCTGGCAATGTTGTTATTCAATCTTTAGATGTGGGATTTCAAGATGTTGT		5428	5548	-	EU131373-1_Hepatitis_A_virus_genomic_RNA_complete_	767369	29.17
767369_40763196_EU131373-1_Hepatitis_A_virus_genomic_RNA_complete__1_51	GTTACTCAAGAAATGTTTCAAAACATTGATAAGAAAATTGAAAGTCAGAGAATAATGAAAGTGGAATTTACTCAGTGTTCAATGAATGTAGTCTCCAAAACGCTCTTTAGAAAGAGTCCC		5900	6020	-	EU131373-1_Hepatitis_A_virus_genomic_RNA_complete_	767369	32.5
767369_40763196_EU131373-1_Hepatitis_A_virus_genomic_RNA_complete__1_63	CAGTCCTGCTTGGAGAAAGAGATGATAGAATATAGACTTAAATCTTATGATTGGTGGAGAATGAGATTTTATGACCAGTGTTTCATTTGTGACCTTTCATGATTTGTTTAAACAAATTTT		7316	7436	-	EU131373-1_Hepatitis_A_virus_genomic_RNA_complete_	767369	31.67
767369_40763225_FJ227135-1_Hepatitis_A_virus_isolate_SIM27_polypro_1_20	GGCAAAGAAGGTGCCTGAAACTTTTCCAGAATTGAAGCCTGGAGAGTCAAGACATACATCTGATCATATGTCTATTTATAAATTTATGGGCAGATCTCATTTCTTATGCACATTTACATT		2242	2362	-	FJ227135-1_Hepatitis_A_virus_isolate_SIM27_polypro	767369	35.83
767369_40763225_FJ227135-1_Hepatitis_A_virus_isolate_SIM27_polypro_1_31	TGATTGGCGAGTGCCGAGCTTTCCTCGATTCAATAACTAGTACTTTAAAGTCAATGATGTTTGGCTTCCATCACTCTGTCACAGTTGAAATTATTAATACTGTTTTATGTTTTGTCAAAA		3540	3660	-	FJ227135-1_Hepatitis_A_virus_isolate_SIM27_polypro	767369	35
767369_40763225_FJ227135-1_Hepatitis_A_virus_isolate_SIM27_polypro_1_37	GATGTGAGCCAGTCGTCTGCTACCTTTATGGAAAGAGGGGTGGCGGAAAAAGTCTGACTTCAATTGCTTTGGCCACAAAAATTTGTAAACATTATGGTGTTGAGCCTGAGAAAAATATAT		4248	4368	-	FJ227135-1_Hepatitis_A_virus_isolate_SIM27_polypro	767369	40.83
767369_40763225_FJ227135-1_Hepatitis_A_virus_isolate_SIM27_polypro_1_48	CCTCTTAAAATGGAGGAGAAGGCTACTTATGTTCATAAAAAGAATGATGGAACCACCATAGATTTGACTGTTGACCAAGCCTGGAGAGGTAAAGGAGAAGGTCTTCCAGGGATGTGTGGT		5546	5666	-	FJ227135-1_Hepatitis_A_virus_isolate_SIM27_polypro	767369	43.33
767369_40763225_FJ227135-1_Hepatitis_A_virus_isolate_SIM27_polypro_1_57	TCTGGAGCCCCTGTTCATTTTGGAGAGGCCCTCATTAACACAATTATTTATTCTAAACATTTGCTTTATAATTGCTGTTATCATGTATGTGGGTCAATGCCTTCTGGGTCTCCTTGTACA		6608	6728	-	FJ227135-1_Hepatitis_A_virus_isolate_SIM27_polypro	767369	39.17
767369_40763226_FJ360730-1_Hepatitis_A_virus_isolate_IND-HAV-06F_c_1_8	CTGGGGCTTCATATTTCACTTCTGTGGATCAATCTTCTGTTCATACAGCTGAAGTTGGCTCACACCAACCTGAACCTTTGAAAACCTCTGTTGATAAACCAGGCTCTAAGAGGACACAAG		833	953	-	FJ360730-1_Hepatitis_A_virus_isolate_IND-HAV-06F_c	767369	44.17
767369_40763226_FJ360730-1_Hepatitis_A_virus_isolate_IND-HAV-06F_c_1_10	TCTGTTGAGGTATCATACTTATGCAAGATTTGGAATTGAGATACAAGTTCAGATCAATCCTACACCATTCCAGCAAGGTGGTTTGATATGTGCCATGGTGCCAGGAGATCAGAGCTATGG		1071	1191	-	FJ360730-1_Hepatitis_A_virus_isolate_IND-HAV-06F_c	767369	42.5
767369_40763226_FJ360730-1_Hepatitis_A_virus_isolate_IND-HAV-06F_c_1_20	TTACAACAGTGAAGGATCTTAAAGGTAGAGCAAACCAAGGGAAAATGGATATTTCAGGTGTCCAAGCTCCTGTAGGAGCCATTACTACCATTGAAGATCCAGTTTTGGCAAAGAAAGAGC		2261	2381	-	FJ360730-1_Hepatitis_A_virus_isolate_IND-HAV-06F_c	767369	41.67
767369_40763226_FJ360730-1_Hepatitis_A_virus_isolate_IND-HAV-06F_c_1_32	TAGATTCTATAACTAGTACCTTGAAGTCAATGATGTTTGGTTTCCATCATTCTGTCACAGTTGAAATCATTAATACTGTTTTATGTTTTGTTAAAAGTGGCATTTTGCTGTATGTAATTC		3689	3809	-	FJ360730-1_Hepatitis_A_virus_isolate_IND-HAV-06F_c	767369	30
767369_40763226_FJ360730-1_Hepatitis_A_virus_isolate_IND-HAV-06F_c_1_33	CAACAATTAAATCAAGAGGAACATTCCCACATAATTGGTCTGTTGAGAGTGATGAATTATGCTGATATTGGGTGTTCTGTCATTTCATGTGGTAAAGTGTTTTCAAAAATGTTAGAAACT		3808	3928	-	FJ360730-1_Hepatitis_A_virus_isolate_IND-HAV-06F_c	767369	33.33
767369_40763227_FJ360731-1_Hepatitis_A_virus_isolate_IND-HAV-07F_c_1_9	GGACACAAGGAGAGAAATTTTTCCTTATTCATTCTGCTGATTGGTTAACGACACATGCTTTGTTTCATGAAGTTGCAAAATTGGATGTGGTCAAACTGTTGTACAATGAGCAATTTGCTG		944	1064	-	FJ360731-1_Hepatitis_A_virus_isolate_IND-HAV-07F_c	767369	37.5
767369_40763227_FJ360731-1_Hepatitis_A_virus_isolate_IND-HAV-07F_c_1_19	CCTCTCAGCTATTAACTTAGAATGTTTTGCCCCACTCTATCATGCTATGGATGTCACAACTCAGGTTGGAGATGACTCTGGAGGCTTCTCTACCACTGTTTCAACAAAACAGAATGTTCC		2124	2244	-	FJ360731-1_Hepatitis_A_virus_isolate_IND-HAV-07F_c	767369	43.33
767369_40763227_FJ360731-1_Hepatitis_A_virus_isolate_IND-HAV-07F_c_1_31	TCCGAATATGTCAGAAACTGATTTGTGTTTCTTGTTGCATTGGCTGAATCCCAAAAAGATAAACTTGGCAGATAGAATGTTGGGTCTGTCAGGGATACAGGAGATAAAAGAAAAAGGGGT		3540	3660	-	FJ360731-1_Hepatitis_A_virus_isolate_IND-HAV-07F_c	767369	39.17
767369_40763227_FJ360731-1_Hepatitis_A_virus_isolate_IND-HAV-07F_c_1_51	AAAATATAGATAAGAAAATAGTTGAAAGTCAGAGAATAATGAAAGTGGAATTTACTCAGTGTTCAATGAATGTGGTCTCCAAAACGCTTTTTAGAAAGAGTCCAATTCATCATCACATTG		5900	6020	-	FJ360731-1_Hepatitis_A_virus_isolate_IND-HAV-07F_c	767369	30.83
767369_40763227_FJ360731-1_Hepatitis_A_virus_isolate_IND-HAV-07F_c_1_57	GGGACCAACTTTTTAAAACAATGATCAGATTTGGAGATGTTGGTCTAGATTTGGATTTTTCTGCTTTTGATGCTAGTTTGAGTCCATTCATGATAAGGGAAGCTGGAAGAATTCTCACTG		6608	6728	-	FJ360731-1_Hepatitis_A_virus_isolate_IND-HAV-07F_c	767369	37.5
767369_40763228_FJ360732-1_Hepatitis_A_virus_isolate_IND-HAV-08F_c_1_11	GATCTATAGCTTCTTTGACTGTTTATCCCCATGGTTTGTTGAATTGTAATATTAACAATGTGGTCAGAATCAAGGTTCCTTTTATTTACACAAGAGGAGCTTATCATTTTAAGGACCCTC		1190	1310	-	FJ360732-1_Hepatitis_A_virus_isolate_IND-HAV-08F_c	767369	35
767369_40763228_FJ360732-1_Hepatitis_A_virus_isolate_IND-HAV-08F_c_1_15	GGGCAGCAGATCAAGGTTATTCCAGTTGATCCATATTTCTTCCAAATGACTAACACAAATCCTGAACAAAAATGTATAACTGCATTGGCTTCAATATGTCAAATGTTTTGTTTTTGGAGA		1666	1786	-	FJ360732-1_Hepatitis_A_virus_isolate_IND-HAV-08F_c	767369	35
767369_40763228_FJ360732-1_Hepatitis_A_virus_isolate_IND-HAV-08F_c_1_28	ATTTTCACAAGCAAAAATCTCATTGTTCTACACAGAAGATCATGAAATTATGAAATTTTCCTGGAAAGGAATTACTGCTGATACTAGAGCTTTGAGGAGATTTGGCTTTTCATTGGCTGC		3213	3333	-	FJ360732-1_Hepatitis_A_virus_isolate_IND-HAV-08F_c	767369	35
767369_40763228_FJ360732-1_Hepatitis_A_virus_isolate_IND-HAV-08F_c_1_45	GTAATTAAACTGGATGCTGATCCTGTGGAGTCACAATCAACTTTAGAAATTGCTGGTTTGGTGAGAAAGAATCTTGTCCAGTTTGGAGTTGGTGAGAATAATGGGTGTGTTAGATGGGTC		5236	5356	-	FJ360732-1_Hepatitis_A_virus_isolate_IND-HAV-08F_c	767369	40.83
767369_40763229_FJ360734-1_Hepatitis_A_virus_isolate_IND-HAV-99F_c_1_58	TTCTAAACATTTGCTTTATAATTGTTGTTATCATGTGTGTGGGTCAATGCCTTCTGGGTCTCCTTGTACAGCTTTGTTGAATTCAATTATAAACAATGTTAATCTGTATTATGTTTTTTC		6783	6903	-	FJ360734-1_Hepatitis_A_virus_isolate_IND-HAV-99F_c	767369	30.83
767369_40763197_HM769724-1_Hepatitis_A_virus_isolate_HAV-Arg_06_co_1_12	TATCATTTTAAAGATCCACAGTACCCAGTTTGGGAATTGACAATTAGAGTTTGGTCAGAGTTGAATATTGGAACAGGAACTTCAGCTTATACTTCACTTAATGTTTTGGCTAGGTTTACA		1309	1429	-	HM769724-1_Hepatitis_A_virus_isolate_HAV-Arg_06_co	767369	35
767369_40763197_HM769724-1_Hepatitis_A_virus_isolate_HAV-Arg_06_co_1_42	TGTGTTGATCTAATAATGGATGGACATAATATTTCATTGATGGATTTACTTAGTTCCTTAGTGATGACAGTTGAAATTAGGAAACAAAACATGACTGAATTCATGGAGTTGTGGTCTCAG		4879	4999	-	HM769724-1_Hepatitis_A_virus_isolate_HAV-Arg_06_co	767369	33.33
767369_40763197_HM769724-1_Hepatitis_A_virus_isolate_HAV-Arg_06_co_1_47	GTGGAACTTACTATTCAATTTCAGCTGGCAATGTTGTTATTCAATCTTTAGATGTGGGATTTCAAGATGTTGTTCTAATGAAGGTTCCTACAATTCCTAAGTTTAGAGATATTACTCAGC		5474	5594	-	HM769724-1_Hepatitis_A_virus_isolate_HAV-Arg_06_co	767369	34.17
767369_40763197_HM769724-1_Hepatitis_A_virus_isolate_HAV-Arg_06_co_1_57	GGTCTTGACTTGGATTTTTCCGCTTTTGATGCTAGTCTTAGTCCATTTATGATTAGAGAGGCAGGTAGAATTATGAGTGAATTATCTGGAACACCATCTCATTTTGGAACAGCTCTTATC		6664	6784	-	HM769724-1_Hepatitis_A_virus_isolate_HAV-Arg_06_co	767369	38.33
767369_40763197_HM769724-1_Hepatitis_A_virus_isolate_HAV-Arg_06_co_1_61	AAGATCTTTTAATTTGGTGGAGGATAGAATTAGACCTGCAATTTCAGAAAAGACAATTTGGTCTTTGATAGCTTGGCAGAGAAGTAACGCTGAGTTTGAGCAGAATTTAGAAAATGCTCA		7140	7260	-	HM769724-1_Hepatitis_A_virus_isolate_HAV-Arg_06_co	767369	35.83
767369_40763198_HQ437707-1_Hepatitis_A_virus_strain_MB-7_293_complete_genome_1_3	TCTTCCAGGGCTCTCCCCTTGCCCTAGGCTCTGGCCGTTGCGCCCGGCGGGGTCAACTCCATGATTAGCATGGAGCTGTAGGAGTCTAAATTGGGGACGCAGATGTTTGGGACGTCACCT		238	358	-	HQ437707-1_Hepatitis_A_virus_strain_MB-7_293_complete_genome	767369	59.17
767369_40763198_HQ437707-1_Hepatitis_A_virus_strain_MB-7_293_complete_genome_1_5	GGATATTGGTGAGTTGTTAAGACAAAAACCATTCAACGCCGGAGGACTGGCTCTCATCCAGTGGATGCATTGAGTGGATTGATTGTCAGGGCTGTCTCTAGGTTTAATCTCAAGACCTCT		476	596	-	HQ437707-1_Hepatitis_A_virus_strain_MB-7_293_complete_genome	767369	45.83
767369_40763198_HQ437707-1_Hepatitis_A_virus_strain_MB-7_293_complete_genome_1_13	TTTTAGCTAGGTTTACAGATTTGGAGTTGCATGGATTAACTCCTCTTTCTACACAGATGATGAGAAATGAATTTAGAGTTAGTACTACTGATAATGTTGTAAATTTGTCAAATTATGAAG		1428	1548	-	HQ437707-1_Hepatitis_A_virus_strain_MB-7_293_complete_genome	767369	30.83
767369_40763198_HQ437707-1_Hepatitis_A_virus_strain_MB-7_293_complete_genome_1_18	CTATCGAGTGAATAGGTACACGAAGTCAGCACATCAAAAAGGTGAGTATACTGCCATTGGGAAGCTTATTGTGTATTGTTATAATAGATTGACTTCTCCTTCTAATGTTGCTTCTCATGT		2023	2143	-	HQ437707-1_Hepatitis_A_virus_strain_MB-7_293_complete_genome	767369	37.5
767369_40763198_HQ437707-1_Hepatitis_A_virus_strain_MB-7_293_complete_genome_1_22	ATTTCATGTGTACTTTTACTTTTAATTCAAACAATAAAGAGTACACATTTCCAATAACTCTGTCTTCGACTTCTAATCCTCCTCATGGTTTACCATCAACATTAAGGTGGTTCTTTAATT		2499	2619	-	HQ437707-1_Hepatitis_A_virus_strain_MB-7_293_complete_genome	767369	30.83
767369_40763198_HQ437707-1_Hepatitis_A_virus_strain_MB-7_293_complete_genome_1_31	ATTTTCCAAATATGTCTGAGACAGATTTGTGTTTCCTGTTGCATTGGCTAAATCCAAAGAAAATTAATTTAGCAGATAGAATGCTTGGATTGTCTGGAGTGCAGGAAATTAAAGAACAGG		3570	3690	-	HQ437707-1_Hepatitis_A_virus_strain_MB-7_293_complete_genome	767369	35
767369_40763198_HQ437707-1_Hepatitis_A_virus_strain_MB-7_293_complete_genome_1_33	TTTTATTAAGAGTGGAATCCTGCTTTATGTCATACAACAATTGAACCAAGATGAACACTCTCACATAATTGGTTTGTTGAGAGTTATGAATTATGCAGATATTGGCTGTTCAGTTATTTC		3808	3928	-	HQ437707-1_Hepatitis_A_virus_strain_MB-7_293_complete_genome	767369	32.5
767369_40763198_HQ437707-1_Hepatitis_A_virus_strain_MB-7_293_complete_genome_1_37	TCCATTCAATGGCTCAAGTTGACCCCAATTTGGGGGTTCATTTGTCACCTCTCAGAGATTGCATAGCAAGAGTCCATCAAAAGCTCAAGAATCTTGGATCTATAAATCAGGCCATGGTAA		4284	4404	-	HQ437707-1_Hepatitis_A_virus_strain_MB-7_293_complete_genome	767369	42.5
767369_40763198_HQ437707-1_Hepatitis_A_virus_strain_MB-7_293_complete_genome_1_55	ACTTAGATGTTGTTTTTACAACTTGTCCAAAAGATGAATTGAGACCATTAGAGAAAGTTTTGGAATCAAAAACAAGAGCTATTGATGCTTGCCCTTTGGATTATACAATTTTATGTCGAA		6426	6546	-	HQ437707-1_Hepatitis_A_virus_strain_MB-7_293_complete_genome	767369	31.67
767369_40763198_HQ437707-1_Hepatitis_A_virus_strain_MB-7_293_complete_genome_1_59	AATATTAATTTGTATTATGTGTTTTCTAAAATATTTGGAAAGTCTCCAGTTTTCTTTTGTCAAGCTTTGAGGATCCTTTGTTATGGAGATGATGTTTTGATAGTTTTTTCCAGAGATGTT		6902	7022	-	HQ437707-1_Hepatitis_A_virus_strain_MB-7_293_complete_genome	767369	28.33
767369_40763230_JQ655151-1_Hepatitis_A_virus_isolate_Kor-HAV-F_com_1_6	GTACTCAGGGGCATTTAGGTTTTTCCTCATCAATAAATAATTATGAATATGTCCAGACAAGGTATTTTCCAGACTGTTGGGAGTGGCCTTGACCACATCCTGTCTTTGGCAGATGTTGAG		595	715	-	JQ655151-1_Hepatitis_A_virus_isolate_Kor-HAV-F_com	767369	41.67
767369_40763230_JQ655151-1_Hepatitis_A_virus_isolate_Kor-HAV-F_com_1_18	TCTCATGTTAGAGTTAATGTTTATCTCTCAGCCATTAATCTAGAATGTTTTGCTCCACTCTATCATGCTATGGATGTCACAACTCAGGTTGGAGATGATTCCGGAGGTTTTTCTACCACT		2023	2143	-	JQ655151-1_Hepatitis_A_virus_isolate_Kor-HAV-F_com	767369	39.17
767369_40763230_JQ655151-1_Hepatitis_A_virus_isolate_Kor-HAV-F_com_1_55	TACAATTTTGTGTAGAATGTATTGGGGTCCAGCCATTAGTTATTTCCATTTAAATCCTGGTTTTCACACTGGTGTTGCAATTGGAATTGATCCTGATAGACAGTGGGACCAACTTTTTAA		6426	6546	-	JQ655151-1_Hepatitis_A_virus_isolate_Kor-HAV-F_com	767369	36.67
767369_40763230_JQ655151-1_Hepatitis_A_virus_isolate_Kor-HAV-F_com_1_56	AAACAATGATTAGATTTGGAGATGTTGGTCTAGATTTGGATTTTTCTGCTTTTGACGCTAGTTTGAGCCCATTTATGATAAGGGAAGCTGGAAGAATACTCACTGAAATGTCTGGAGCCC		6545	6665	-	JQ655151-1_Hepatitis_A_virus_isolate_Kor-HAV-F_com	767369	39.17
767369_40763230_JQ655151-1_Hepatitis_A_virus_isolate_Kor-HAV-F_com_1_61	ATTTGAACAGAATTTAGAGAATGCCCAGTGGTTTGCTTTTATGCATGGATATGAATTTTACCAACAATTTTATCATTTTGTTCAGTCCTGCTTGGAGAAAGAGATGATAGAATACAGACT		7140	7260	-	JQ655151-1_Hepatitis_A_virus_isolate_Kor-HAV-F_com	767369	33.33
767369_40763230_JQ655151-1_Hepatitis_A_virus_isolate_Kor-HAV-F_com_1_62	TTAAATCATATGATTGGTGGAGAATGAAGTTTAATGACCAGTGCTTTGTTTGTGACCTTTCATGATTTGTTTAAACAAATTTTCTTAAAATTTCTGAGGTTTGTTTATTTTGTCTTTTCA		7259	7379	-	JQ655151-1_Hepatitis_A_virus_isolate_Kor-HAV-F_com	767369	27.5
767369_40763199_KC182587-1_Hepatitis_A_virus_isolate_A2_complete_genome_1_2	AATTTTCACGCTTTCTGTCTTCTTTCTTCCAGGGCTCTCCCCTTGCCCTAGGCTCTGGCCGTTGCGCCCGGCGGGGTCAACTCCATGATTAGCATGGAGCTGTAGGAGTCTAAATTGGGG		118	238	-	KC182587-1_Hepatitis_A_virus_isolate_A2_complete_genome	767369	55
767369_40763199_KC182587-1_Hepatitis_A_virus_isolate_A2_complete_genome_1_4	GATGCTTTGGATAGGGTAACAGCGGCGGATATTGGTGAGTTGTTAAGACAAAAACCATTCAACGCCGGAGGACTGGCTCTCATCCAGTGGATGCATTGAGTGGATTGATTGTCAGGGCTG		354	474	-	KC182587-1_Hepatitis_A_virus_isolate_A2_complete_genome	767369	49.17
767369_40763199_KC182587-1_Hepatitis_A_virus_isolate_A2_complete_genome_1_6	TGTGGTGTTTGCCTCTGAGGTACTCAGGGGCATTTAGGTTTTTCCTCATTCTTTAAAAATAATGAATATGTCTAAACAAGGGATTTTCCAGACTGTTGGGAGTGGCCTTGACCACATCCT		590	710	-	KC182587-1_Hepatitis_A_virus_isolate_A2_complete_genome	767369	41.67
767369_40763199_KC182587-1_Hepatitis_A_virus_isolate_A2_complete_genome_1_9	TCATGAAGTTGCAAAATTGGATGTGGTGAAGCTGCTGTACAATGAGCAGTTTGCCGTCCAAGGTTTGTTGAGATACCATACATATGCAAGATTTGGCATTGAGATTCAAGTTCAGATAAA		944	1064	-	KC182587-1_Hepatitis_A_virus_isolate_A2_complete_genome	767369	39.17
767369_40763199_KC182587-1_Hepatitis_A_virus_isolate_A2_complete_genome_1_12	AACAGGAACTTCAGCTTACACTTCACTCAATGTTTTAGCTAGGTTTACAGATTTGGAGTTGCATGGATTAACTCCTCTTTCTACACAGATGATGAGAAATGAATTTAGAGTTAGTACTAC		1298	1418	-	KC182587-1_Hepatitis_A_virus_isolate_A2_complete_genome	767369	35.83
767369_40763199_KC182587-1_Hepatitis_A_virus_isolate_A2_complete_genome_1_15	AAACACTAATCCTGATCAGAAATGTATAACTGCTTTGGCTTCTATCTGCCAGATGTTTTGCTTTTGGAGGGGAGATCTTGTTTTTGATTTTCAGGTTTTTCCAACCAAATATCATTCAGG		1652	1772	-	KC182587-1_Hepatitis_A_virus_isolate_A2_complete_genome	767369	36.67
767369_40763199_KC182587-1_Hepatitis_A_virus_isolate_A2_complete_genome_1_28	GAGCATGAAATAATGAAATTTTCTTGGAGAGGAGTGACTGCTGATACTAGGGCTTTGAGGAGATTTGGATTCTCTCTGGCTGCTGGTAGAAGTGTGTGGACTCTTGAAATGGATGCTGGA		3186	3306	-	KC182587-1_Hepatitis_A_virus_isolate_A2_complete_genome	767369	44.17
767369_40763199_KC182587-1_Hepatitis_A_virus_isolate_A2_complete_genome_1_29	GAGTTCTTACTGGAAGATTGGTCAGATTGAATGATGAGAAATGGACAGAAATGAAGGATGATAAGATTGTTTCATTAATTGAAAAGTTCACAAGCAATAAATATTGGTCTAAAGTGAATT		3304	3424	-	KC182587-1_Hepatitis_A_virus_isolate_A2_complete_genome	767369	30.83
767369_40763199_KC182587-1_Hepatitis_A_virus_isolate_A2_complete_genome_1_41	CATTTTTTAAAAATCCTCACAATGATATGTTGAATGTTAATTTAGCCAAAACAAATGATGCAATCAAGGACATGTCTTGTGTTGATTTAATAATGGATGGACATAATATTTCATTAATGG		4720	4840	-	KC182587-1_Hepatitis_A_virus_isolate_A2_complete_genome	767369	27.5
767369_40763199_KC182587-1_Hepatitis_A_virus_isolate_A2_complete_genome_1_50	TTGCCGGAGGAAATTCAATTCTTGTGGCAAAGTTGGTTACCCAAGAGATGTTTCAAAATATTGATAAGAAAATTGAAAGTCAGAGAATAATGAAAGTGGAATTTACTCAGTGTTCAATGA		5782	5902	-	KC182587-1_Hepatitis_A_virus_isolate_A2_complete_genome	767369	33.33
767369_40763199_KC182587-1_Hepatitis_A_virus_isolate_A2_complete_genome_1_51	GAATGTAGTCTCCAAAACGCTTTTTAAAAAGAGTCCCATTCATCACCACATTGATAAAACCATGATTAATTTTCCTGCAGCTATGCCTTTTTCTAAAGCTGAAATTGATCCAATGGCTAT		5900	6020	-	KC182587-1_Hepatitis_A_virus_isolate_A2_complete_genome	767369	35
767369_40763200_KF773842-1_Hepatitis_A_virus_isolate_112572_2013_p_1_2	TCTATAAGAACACTCAATTTTCACGCTTTCTGTCTTCTTTTCTTCCAGGGCTCTCCCCTTGCCCTAGGCTCTGGCCGTTGCGCCCGGCGGGGTCAACTCCATGATTAGCATGGAGCTGTA		119	239	-	KF773842-1_Hepatitis_A_virus_isolate_112572_2013_p	767369	52.5
767369_40763200_KF773842-1_Hepatitis_A_virus_isolate_112572_2013_p_1_6	TTTGGGGCCTTATGTGGTGTTTGCCTCTGAGGTACTCAGGGGCATTTAGGTTTTTCCTCATTCTTAAATAATAATGAATATGTCTAGACAAGGAATTTTCCAGACTGTTGGGAGTGGTCT		595	715	-	KF773842-1_Hepatitis_A_virus_isolate_112572_2013_p	767369	40.83
767369_40763200_KF773842-1_Hepatitis_A_virus_isolate_112572_2013_p_1_35	AAGAAAAAGGATGTTCTTAATATTCTTAAAGATAATCAGCAGAAAATAGAAAAAGCCATTGAAGAAGCAGATAATTTTTGCATTTTGCAAATTCAAGATGTAGAGAAATTTGATCAGTAT		4046	4166	-	KF773842-1_Hepatitis_A_virus_isolate_112572_2013_p	767369	26.67
767369_40763200_KF773842-1_Hepatitis_A_virus_isolate_112572_2013_p_1_44	CATTTTTCCCGCAGGGAGGAAGAACCAATTCCAGCTGAAGGGGTTTATCATGGTGTGACTAAGCCCAAACAAGTGATTAAATTAGATGCAGATCCAGTAGAGTCCCAGTCAACTTTGGAA		5117	5237	-	KF773842-1_Hepatitis_A_virus_isolate_112572_2013_p	767369	44.17
767369_40763200_KF773842-1_Hepatitis_A_virus_isolate_112572_2013_p_1_54	TCAGAGGATTTTATTTAATACTGTCATGATGGAAAATTGTTCTGACCTAGATGTTGTTTTTACAACTTGTCCAAAAGATGAATTGAGACCATTAGAGAAAGTTTTGGAATCAAAAACAAG		6307	6427	-	KF773842-1_Hepatitis_A_virus_isolate_112572_2013_p	767369	30.83
767369_40763200_KF773842-1_Hepatitis_A_virus_isolate_112572_2013_p_1_56	CCTGATAGACAATGGGATGAATTATTTAAAACAATGATAAGATTTGGAGATGTTGGTCTTGATTTAGATTTTTCTGCTTTTGATGCTAGTCTTAGTCCATTTATGATTCGGGAAGCAGGT		6545	6665	-	KF773842-1_Hepatitis_A_virus_isolate_112572_2013_p	767369	34.17
767369_40763200_KF773842-1_Hepatitis_A_virus_isolate_112572_2013_p_1_58	CTTCTGGGTCTCCTTGTACAGCTTTGTTGAATTCAATTATTAATAATATTAATTTGTATTATGTGTTTTCTAAAATATTTGGAAAGTCTCCAGTTTTCTTTTGTCAAGCTCTGAGGATTC		6783	6903	-	KF773842-1_Hepatitis_A_virus_isolate_112572_2013_p	767369	30
767369_40763214_KX228694-1_Human_hepatitis_A_virus_isolate_HAV_Egy_1_16	GAGCTAATAGATGTCTCTGGAATTACATTAAAGCAAGCAACCACTGCTCCTTGTGCAGTAATGGATATTACAGGAGTGCAGTCAACTTTGAGATTTCGTGTTCCTTGGATCTCTGATACT		1770	1890	-	KX228694-1_Human_hepatitis_A_virus_isolate_HAV_Egy	767369	40.83
767369_40763214_KX228694-1_Human_hepatitis_A_virus_isolate_HAV_Egy_1_18	TCATGTCAGAGTAAATGTTTACCTTTCAGCAATTAATTTGGAGTGCTTTGCTCCTCTTTATCATGCAATGGATGTCACCACACAGGTTGGAGATGATTCTGGAGGTTTTTCAACGACAGT		2006	2126	-	KX228694-1_Human_hepatitis_A_virus_isolate_HAV_Egy	767369	40
767369_40763214_KX228694-1_Human_hepatitis_A_virus_isolate_HAV_Egy_1_30	TGCTGCCAATTCCAAGGATTTTCCTAATATGTCTGAGACTGATTTGTGTTTCTTGCTGCATTGGTTAAATCCAAAGAAAATTAATTTAGCAGACAGAATGCTTGGATTATCTGGAGTTCA		3422	3542	-	KX228694-1_Human_hepatitis_A_virus_isolate_HAV_Egy	767369	35.83
767369_40763214_KX228694-1_Human_hepatitis_A_virus_isolate_HAV_Egy_1_33	TATTGGCTGTTCAGTTATTTCATGTGGCAAAGTTTTCTCCTTAATGCTGGAAACCGACTTTAATTGGCAAATGGAGTCCAGAAAGATCGAGTTAAGGACTCAGAGTTTTTCCAACTGGTT		3776	3896	-	KX228694-1_Human_hepatitis_A_virus_isolate_HAV_Egy	767369	39.17
767369_40763214_KX228694-1_Human_hepatitis_A_virus_isolate_HAV_Egy_1_34	TTAAGAGATATTTGTTCAGGAATCACCATTTTTAAAAATTTCAAGGATGCAATTTATTGGCTTTATACAAAATTGAAGGATTTTTATGAAGTGAATTATGCTAAGAAGAAGGATGTTTTA		3894	4014	-	KX228694-1_Human_hepatitis_A_virus_isolate_HAV_Egy	767369	25.83
767369_40763214_KX228694-1_Human_hepatitis_A_virus_isolate_HAV_Egy_1_37	GGATCTATAAATCAGGCAATGGTATCGAGATGTAAGCCAAGAGCTTGTTATTTATATGGCAAAAGAGGGGGAGGAAAGAGCTTAACATCAATTTTATTGGCAACGAAAACTTGTAAACAT		4248	4368	-	KX228694-1_Human_hepatitis_A_virus_isolate_HAV_Egy	767369	36.67
767369_40763214_KX228694-1_Human_hepatitis_A_virus_isolate_HAV_Egy_1_51	TCCCATTCATCATCACATTGATAAAACCATGATTAATTTTCCTGCAGCTATGCCCTTTTCTAAAGCTGAAATTGATCCAATGGCTATGATGTTGTCTAAGTATTCATTACCTATTGTAGA		5900	6020	-	KX228694-1_Human_hepatitis_A_virus_isolate_HAV_Egy	767369	34.17
767369_40763214_KX228694-1_Human_hepatitis_A_virus_isolate_HAV_Egy_1_53	TTGATGCTATTAATATGGACTCATCTCCTGGATTTCCTTATGTTCAAGAGAGATTGACCAAAAGAGATTTAATTTGGTTGGATGAGAATGGTTTATTGTTGGGAGTTCATCCAAGATTGG		6136	6256	-	KX228694-1_Human_hepatitis_A_virus_isolate_HAV_Egy	767369	35.83
767369_40763215_KY003229-1_Hepatovirus_A_complete_genome_1_1	GCCTAGGCTATAGGCTAAATTTTCCCTTTCCCCCTTTTCCCTTTCCTATTCCCCTTGTTTTGTTTGTAAATATTAATTCCTGCAGGTTCAGGGTTCTCAAATCTGTTTCTCTATAAGAAC		0	120	-	KY003229-1_Hepatovirus_A_complete_genome	767369	39.17
767369_40763215_KY003229-1_Hepatovirus_A_complete_genome_1_11	GTGGTTAGAATAAAGGTTCCATTTATTTATACAAGAGGTGCTTACCACTTTAAAGATCCACAGTATCCAGTTTGGGAATTGACAATTAGAGTTTGGTCAGAATTAAACATTGGAACAGGA		1190	1310	-	KY003229-1_Hepatovirus_A_complete_genome	767369	35
767369_40763215_KY003229-1_Hepatovirus_A_complete_genome_1_14	ACTTGGACGTCTATTCCAACTTTGGCTGCTCAGTTTCCATTTAATGCTTCAGACTCAGTTGGTCAACAAATTAAAGTTATTCCAGTTGATCCATATTTTTTCCAGATGACGAATACAAAT		1547	1667	-	KY003229-1_Hepatovirus_A_complete_genome	767369	35.83
767369_40763215_KY003229-1_Hepatovirus_A_complete_genome_1_25	TGTCTTTTAGTTGCTATTTGTCTGTCACAGAGCAATCAGAGTTTTATTTTCCCAGAGCTCCATTGAATTCAAATGCCATGTTATCCACTGAATCAATGATGAGCAGAATTGCAGCTGGAG		2856	2976	-	KY003229-1_Hepatovirus_A_complete_genome	767369	39.17
767369_40763215_KY003229-1_Hepatovirus_A_complete_genome_1_35	GTTTTGAATATTCTTAAAGACAATCAACAAAAAATAGAGAAAGCCATTGAGGAAGCAGATAAATTTTGCATTTTGCAAATCCAAGATGTGGAAAAATTTGAACAGTATCAGAAAGGAGTT		4046	4166	-	KY003229-1_Hepatovirus_A_complete_genome	767369	30
767369_40763215_KY003229-1_Hepatovirus_A_complete_genome_1_48	TATGTTAATTTCTGAGGGTCCACTAAAGATGGAAGAGAAAGCTACTTATGTTCATAAGAAAAATGATGGTACTACAGTTGATTTAACTGTGGATCAGGCATGGAGAGGAAAAGGCGAAGG		5593	5713	-	KY003229-1_Hepatovirus_A_complete_genome	767369	38.33
767369_40763215_KY003229-1_Hepatovirus_A_complete_genome_1_60	TGTACCTCAGCTAAAGCCAGTTTCAGAATTGACTTTTCTTAAGAGATCTTTCAATTTGGTAGAGGATAGAATCAGACCTGCAATTTCGGAAAAAACAATTTGGTCTTTGATAGCATGGCA		7021	7141	-	KY003229-1_Hepatovirus_A_complete_genome	767369	36.67
767369_40763201_LC035020-1_Hepatitis_A_virus_gene_for_polyprotein__1_1	TGAGGGGACTTGATACCTCACCGCCGTTTGCCTAGGCTATAGGCTAAATTTCCCTTTCCCTGTCCTTCCCCTATTTCCTTTTGTTTTGTTTGTAAATATTAATTCCTGCAGGTTCAGGGT		0	120	-	LC035020-1_Hepatitis_A_virus_gene_for_polyprotein_	767369	44.17
767369_40763201_LC035020-1_Hepatitis_A_virus_gene_for_polyprotein__1_6	GACAGCTGGACTGTTCTTTGGGGCCTTATGTGGTGTTTGCCTCTGAGGTACTCAGGGGCATTTAGGTTTTTCCTCATTCTTAAATAATAATGAATATGTCCAAACAAGGAATTTTCCAGA		595	715	-	LC035020-1_Hepatitis_A_virus_gene_for_polyprotein_	767369	40.83
767369_40763201_LC035020-1_Hepatitis_A_virus_gene_for_polyprotein__1_7	ACTGTTGGGAGTGGCCTTGACCACATCCTGTCTTTGGCAGATATTGAGGAAGAACAAATGATTCAGTCCGTTGATAGGACTGCAGTGACTGGTGCTTCTTATTTTACTTCTGTTGACCAA		714	834	-	LC035020-1_Hepatitis_A_virus_gene_for_polyprotein_	767369	44.17
767369_40763201_LC035020-1_Hepatitis_A_virus_gene_for_polyprotein__1_9	ATTGGCTCACTACACATGCTCTTTTTCATGAAGTTGCAAAATTGGATGTGGTAAAATTACTGTATAATGAGCAGTTTGCTGTTCAAGGTTTGTTGAGATACCATACATATGCAAGATTTG		952	1072	-	LC035020-1_Hepatitis_A_virus_gene_for_polyprotein_	767369	35
767369_40763201_LC035020-1_Hepatitis_A_virus_gene_for_polyprotein__1_20	CAATAGGGGAAAGATGGATGTTTCAGGAGTGCAAGCACCTGTGGGAGCTATTACAACAATTGAGGATCCAGTTTTAGCAAAGAAAGTGCCTGAGACATTTCCTGAATTGAAGCCTGGAGA		2261	2381	-	LC035020-1_Hepatitis_A_virus_gene_for_polyprotein_	767369	44.17
767369_40763201_LC035020-1_Hepatitis_A_virus_gene_for_polyprotein__1_24	GAACAGGGAACATTCAGATTAGATTGCCATGGTATTCTTATTTGTATGCCGTGTCCGGAGCACTGGATGGTTTGGGAGATAAGACAGATTCTACATTTGGATTGGTTTCTATTCAGATTG		2737	2857	-	LC035020-1_Hepatitis_A_virus_gene_for_polyprotein_	767369	40.83
767369_40763201_LC035020-1_Hepatitis_A_virus_gene_for_polyprotein__1_25	GCAAATTACAATCATTCTGATGAATATTTGTCTTTTAGTTGTTATTTGTCTGTCACAGAACAATCAGAGTTTTATTTTCCTAGAGCTCCATTAAATTCAAATGCTATGTTGTCCACTGAG		2856	2976	-	LC035020-1_Hepatitis_A_virus_gene_for_polyprotein_	767369	31.67
767369_40763201_LC035020-1_Hepatitis_A_virus_gene_for_polyprotein__1_26	GTCCATGATGAGTAGAATTGCAGCTGGAGATTTGGAGTCATCAGTGGATGATCCTAGATCAGAGGAGGACAGAAGATTTGAGAGTCATATAGAATGTAGGAAACCATACAAAGAATTGAG		2975	3095	-	LC035020-1_Hepatitis_A_virus_gene_for_polyprotein_	767369	40.83
767369_40763201_LC035020-1_Hepatitis_A_virus_gene_for_polyprotein__1_49	GATCAGGCATGGAGAGGAAAAGGTGAAGGTCTTCCTGGAATGTGTGGTGGGGCCCTGGTGTCATCAAATCAGTCCATACAGAATGCAATTTTGGGTATCCATGTTGCTGGAGGAAATTCA		5712	5832	-	LC035020-1_Hepatitis_A_virus_gene_for_polyprotein_	767369	47.5
767369_40763201_LC035020-1_Hepatitis_A_virus_gene_for_polyprotein__1_54	TTCATCCAAGATTGGCTCAGAGAATTTTATTTAATACTGTCATGATGGAAAATTGTTCTGACCTAGATGTTGTTTTTACAACATGTCCAAAAGATGAATTGAGACCATTAGAGAAAGTTT		6307	6427	-	LC035020-1_Hepatitis_A_virus_gene_for_polyprotein_	767369	31.67
767369_40763201_LC035020-1_Hepatitis_A_virus_gene_for_polyprotein__1_58	GTTTGTGGTTCAATGCCTTCTGGGTCTCCTTGTACAGCTTTGTTGAATTCAATTATTAACAACATCAATTTGTATTATGTGTTTTCTAAAATATTTGGAAAGTCTCCAGTTTTCTTTTGT		6783	6903	-	LC035020-1_Hepatitis_A_virus_gene_for_polyprotein_	767369	31.67
767369_40763202_LC049338-1_Hepatovirus_A_genomic_RNA_complete_geno_1_8	TTGATAGGACTGCAGTGACTGGTGCTTCTTATTTTACTTCTGTGGACCAATCTTCAGTTCATACTGCTGAGGTTGGCTCACATCAAATTGAACCTTTGAAAACCTCTGTTGACAAACCTG		833	953	-	LC049338-1_Hepatovirus_A_genomic_RNA_complete_geno	767369	41.67
767369_40763216_LC128713-1_Hepatovirus_A_genomic_RNA_nearly_comple_1_10	CCATACATATGCAAGATTTGGCATTGAAATTCAAGTTCAAATAAACCCCACGCCTTTCCAGCAAGGAGGATTGATCTGTGCTATGGTTCCTGGTGATCAGAGTTATGGTTCTATAGCATC		1080	1200	-	LC128713-1_Hepatovirus_A_genomic_RNA_nearly_comple	767369	41.67
767369_40763216_LC128713-1_Hepatovirus_A_genomic_RNA_nearly_comple_1_33	TGGTTTGTTGAGAGTTATGAATTATGCAGATATTGGCTGTTCAGTTATTTCATGTGGCAAAGTTTTTTCTAAGATGCTGGAAACAGTTTTTAATTGGCAAATGGACTCCAGAATGATGGA		3840	3960	-	LC128713-1_Hepatovirus_A_genomic_RNA_nearly_comple	767369	35
767369_40763216_LC128713-1_Hepatovirus_A_genomic_RNA_nearly_comple_1_34	GCTGAGGACCCAAAGTTTTTCCAATTGGTTAAGAGACATTTGTTCAGGGATCACTATTTTCAAAAACTTCAAGGATGCAATCTACTGGCTTTATACAAAGCTGAAGGATTTTTATGAAGT		3960	4080	-	LC128713-1_Hepatovirus_A_genomic_RNA_nearly_comple	767369	35.83
767369_40763216_LC128713-1_Hepatovirus_A_genomic_RNA_nearly_comple_1_47	TGTTGTTCTGATGAAGGTTCCTACAATTCCTAAGTTTAGAGATATTACCCAACATTTTATTAAGAAAGGAGATGTACCTAGGGCTTTGAATCGTCTGGCAACACTAGTGACAACTGTGAA		5520	5640	-	LC128713-1_Hepatovirus_A_genomic_RNA_nearly_comple	767369	37.5
767369_40763216_LC128713-1_Hepatovirus_A_genomic_RNA_nearly_comple_1_52	AGAGGATTACAAAGAAGCTTCAATTTTTTATCAAAATAAAATAATAGGTAAGACTCAGTTAGTTGATGATTTTCTAGATCTTGACATGGCCATTACAGGGGCTCCAGGAATTGATGCTAT		6120	6240	-	LC128713-1_Hepatovirus_A_genomic_RNA_nearly_comple	767369	33.33
767369_40763203_LC416593-1_Human_hepatitis_A_virus_HA18-0500_RNA_c_1_10	GCAGTTTGCTGTCCAAGGCTTGTTGAGATACCATACATATGCAAGATTTGGCATTGAGATTCAAGTTCAGATAAATCCCACACCCTTTCAGCAAGGGGGATTGATTTGTGCCATGGTTCC		1071	1191	-	LC416593-1_Human_hepatitis_A_virus_HA18-0500_RNA_c	767369	44.17
767369_40763203_LC416593-1_Human_hepatitis_A_virus_HA18-0500_RNA_c_1_16	GATGTTTTGTTTTTGGAGAGGAGATCTCGTTTTTGATTTTCAGGTTTTTCCAACCAAATATCATTCAGGTAGATTACTGTTTTGCTTTGTTCCTGGGAATGAGTTGATAGATGTTACTGG		1785	1905	-	LC416593-1_Human_hepatitis_A_virus_HA18-0500_RNA_c	767369	35.83
767369_40763203_LC416593-1_Human_hepatitis_A_virus_HA18-0500_RNA_c_1_45	GTGACTAAGCCCAAACAGGTGATTAAATTGGATGCAGATCCAGTAGAATCTCAGTCAACTCTGGAAATAGCAGGATTAGTTAGGAAGAATTTGGTTCAGTTTGGAGTTGGGGAGAAAAAT		5236	5356	-	LC416593-1_Human_hepatitis_A_virus_HA18-0500_RNA_c	767369	40
767369_40763203_LC416593-1_Human_hepatitis_A_virus_HA18-0500_RNA_c_1_46	TGGATGTGTGAGATGGGTTATGAATGCCTTAGGAGTGAAGGATGATTGGTTGTTAGTACCTTCTCATGCTTATAAATTTGAAAAGGATTATGAAATGATGGAGTTTTATTTTAATAGAGG		5355	5475	-	LC416593-1_Human_hepatitis_A_virus_HA18-0500_RNA_c	767369	34.17
767369_40763218_LC515196-1_Hepatovirus_A_SYMAV-D01_Gabon_2016_RNA__1_10	ATTCAAGTTCAAATAAATCCCACTCCTTTCCAGCAGGGAGGACTGATTTGTGCTATGGTTCCTGGTGATCAGAGTTATGGCTCTATCGCTTCTTTAACTGTTTATCCTCATGGTTTGTTG		1080	1200	-	LC515196-1_Hepatovirus_A_SYMAV-D01_Gabon_2016_RNA_	767369	41.67
767369_40763218_LC515196-1_Hepatovirus_A_SYMAV-D01_Gabon_2016_RNA__1_17	ACCTTGAGATTTCGAGTTCCCTGGATTTCTGACACACCTTATAGAGTGAACAGATATACAAAATCTGCTCATCAGAAAGGTGAGTACACTGCAATTGGAAAATTAATTGTTTATTGTTAT		1920	2040	-	LC515196-1_Hepatovirus_A_SYMAV-D01_Gabon_2016_RNA_	767369	35
767369_40763218_LC515196-1_Hepatovirus_A_SYMAV-D01_Gabon_2016_RNA__1_18	AACAGATTGACTTCTCCATCCAATGTGGCTTCCCATGTTAGAGTCAATGTTTACCTCTCAGCAATTAATTTGGAATGTTTTGCACCACTTTACCATGCTATGGATGTCACAACTCAGGTT		2040	2160	-	LC515196-1_Hepatovirus_A_SYMAV-D01_Gabon_2016_RNA_	767369	40
767369_40763218_LC515196-1_Hepatovirus_A_SYMAV-D01_Gabon_2016_RNA__1_20	GTTTCAGGAGTGCAGGCGCCTGTGGGTGCAATTACAACAATTGAGGATCCTGTTCTAGCAAAGAAAGTGCCTGAGACTTTCCCAGAACTGAAACCTGGAGAGTCTAGACATACTTCAGAT		2280	2400	-	LC515196-1_Hepatovirus_A_SYMAV-D01_Gabon_2016_RNA_	767369	46.67
767369_40763218_LC515196-1_Hepatovirus_A_SYMAV-D01_Gabon_2016_RNA__1_21	CATATGTCTATTTACAAGTTCATGGGGAGGTCTCATTTTTTGTGTACTTTTACCTTTAATTCAAACAATAAGGAGTATACATTTCCAATTACTCTGTCTTCAACTTCTAACCCTCCACAT		2400	2520	-	LC515196-1_Hepatovirus_A_SYMAV-D01_Gabon_2016_RNA_	767369	33.33
767369_40763218_LC515196-1_Hepatovirus_A_SYMAV-D01_Gabon_2016_RNA__1_28	TCCTGGAGAGGAGTAACAGCTGACACTAGAGCTTTGAGGAGGTTTGGCTTTTCTCTGGCAGCTGGTAGGAGTGTTTGGACTCTTGAAATGGACGCTGGGGTGCTCACTGGTAGATTGGTT		3240	3360	-	LC515196-1_Hepatovirus_A_SYMAV-D01_Gabon_2016_RNA_	767369	50.83
767369_40763218_LC515196-1_Hepatovirus_A_SYMAV-D01_Gabon_2016_RNA__1_34	CTTAGGGACATTTGTTCAGGAATTACAATTTTTAAAAGTTTTAAGGATGCAATCTATTGGCTTTACACAAAGTTGAAGGATTTTTATGACATGAATTATGGCAAAAAGAAAGATGTTCTT		3960	4080	-	LC515196-1_Hepatovirus_A_SYMAV-D01_Gabon_2016_RNA_	767369	29.17
767369_40763218_LC515196-1_Hepatovirus_A_SYMAV-D01_Gabon_2016_RNA__1_37	ATTAATCAGGCCATGGTGACAAGATGTGAACCAGTGGTCTGTTATCTATATGGTAAGAGAGGTGGAGGAAAAAGTTTGACATCAATAGCATTAGCAACAAAAATCTGTAAACATTATGGT		4320	4440	-	LC515196-1_Hepatovirus_A_SYMAV-D01_Gabon_2016_RNA_	767369	36.67
767369_40763218_LC515196-1_Hepatovirus_A_SYMAV-D01_Gabon_2016_RNA__1_38	GTTGAGCCAGAGAAGAATATTTACACTAAGCCTGTTGCCTCAGATTATTGGGATGGATACAGTGGGCAACTGGTGTGCATTATAGATGACATAGGTCAAAATACAACAGATGAAGATTGG		4440	4560	-	LC515196-1_Hepatovirus_A_SYMAV-D01_Gabon_2016_RNA_	767369	40.83
767369_40763218_LC515196-1_Hepatovirus_A_SYMAV-D01_Gabon_2016_RNA__1_39	TCTGATTTTTGTCAATTAGTTTCAGGGTGTCCAATGAGGTTGAACATGGCATCTCTTGAGGAGAAGGGTAGACATTTTTCCTCTCCATTTATAATTGCAACTTCAAATTGGTCAAATCCT		4560	4680	-	LC515196-1_Hepatovirus_A_SYMAV-D01_Gabon_2016_RNA_	767369	37.5
767369_40763218_LC515196-1_Hepatovirus_A_SYMAV-D01_Gabon_2016_RNA__1_42	ATGACTGAATTCATGGAGTTGTGGTCTCAAGGTATTTCAGATGATGACAATGATAGTGCAGTGGCAGAATTTTTCCAGTCCTTTCCATCAGGTGAACCATCAAGTTCTAAATTGTCCAGT		4920	5040	-	LC515196-1_Hepatovirus_A_SYMAV-D01_Gabon_2016_RNA_	767369	40
767369_40763218_LC515196-1_Hepatovirus_A_SYMAV-D01_Gabon_2016_RNA__1_59	ATCCAGATTGACAATCTTGATCAAATTGGACAGAAAATTGTGCATGAATTTAAACAGCTGGGAATGACAGCTACTTCTGCTGACAAGACTGTGCCACAGTTGAAGCCAGTTTCAGAATTG		6960	7080	-	LC515196-1_Hepatovirus_A_SYMAV-D01_Gabon_2016_RNA_	767369	40
767369_40763209_MF621614-1_Hepatovirus_A_isolate_ETH_2016_P16_poly_1_14	TTATTCCAGTTGATCCATATTTTTTCCAAATGACAAATACAAATCCTGATCAAAAATGTATAACTGCTTTGGCTTCCATTTGTCAGATGTTTTGTTTCTGGAGAGGAGATCTTGTTTTTG		1534	1654	-	MF621614-1_Hepatovirus_A_isolate_ETH_2016_P16_poly	767369	32.5
767369_40763209_MF621614-1_Hepatovirus_A_isolate_ETH_2016_P16_poly_1_21	CACATTTCCTATAACTTTGTCTTCAACCTCTAATCCTCCTCATGGCTTGCCATCCACATTGAGGTGGTTTTTCAACTTGTTTCAGTTGTATAGAGGACCTTTAGATTTGACAATTATTAT		2360	2480	-	MF621614-1_Hepatovirus_A_isolate_ETH_2016_P16_poly	767369	36.67
767369_40763209_MF621614-1_Hepatovirus_A_isolate_ETH_2016_P16_poly_1_33	AACAGTTTTTAATTGGCAGATGGACTCAAGAATGATGGAGTTGAGGACTCAGAGTTTTTCTAACTGGTTGAGGGATATTTGTTCAGGAATTACTATTTTTAAAAATTTCAAGGATGCAAT		3776	3896	-	MF621614-1_Hepatovirus_A_isolate_ETH_2016_P16_poly	767369	33.33
767369_40763209_MF621614-1_Hepatovirus_A_isolate_ETH_2016_P16_poly_1_39	AAACATGGCCTCTCTTGAAGAAAAGGGTAGGCATTTTTCTTCTCCTTTTATAATAGCAACTTCAAATTGGTCAAATCCAAGTCCAAAAACAGTTTATGTTAAAGAAGCCATTGACCGCAG		4484	4604	-	MF621614-1_Hepatovirus_A_isolate_ETH_2016_P16_poly	767369	36.67
767369_40763209_MF621614-1_Hepatovirus_A_isolate_ETH_2016_P16_poly_1_61	TTGGAAAATGCTCAGTGGTTTGCTTTTATGCATGGCTATGAGTTTTATCAGAAATTTTATTATTTTGTTCAGTCCTGTTTGGAGAAAGAGATGATAGAATACAGACTTAAATCTTATGAT		7080	7200	-	MF621614-1_Hepatovirus_A_isolate_ETH_2016_P16_poly	767369	30.83
767369_40763204_MG049743-1_Hepatovirus_A_strain_Sao_Paulo_complete_genome_1_5	GGAGGACTGGCTCTCATCCAGTGGATGCATTGAGTGGATTGATTGTCAGGGCTGTCTCTAGGTTTAATCTCAGACCTCTCTGTGCTTAGGGCAAACACCATTTGGCCTTAAATGGGATCC		472	592	-	MG049743-1_Hepatovirus_A_strain_Sao_Paulo_complete_genome	767369	49.17
767369_40763204_MG049743-1_Hepatovirus_A_strain_Sao_Paulo_complete_genome_1_13	ATTAACTCCTCTTTCTACACAGATGATGAGAAATGAATTTAGAGTTAGTACTACTGAAAATGTTGTAAATTTGTCAAATTATGAAGATGCAAGGGCAAAAATGTCTTTTGCTTTAGATCA		1416	1536	-	MG049743-1_Hepatovirus_A_strain_Sao_Paulo_complete_genome	767369	30
767369_40763204_MG049743-1_Hepatovirus_A_strain_Sao_Paulo_complete_genome_1_25	AGATAAAACAGATTCTACATTTGGATTGGTTTCTATTCAGATTGCAAATTACAATCATTCTGATGAATATTTGTCTTTTAGTTGTTATTTGTCTGTCACAGAGCAATCAGAGTTCTATTT		2832	2952	-	MG049743-1_Hepatovirus_A_strain_Sao_Paulo_complete_genome	767369	29.17
767369_40763204_MG049743-1_Hepatovirus_A_strain_Sao_Paulo_complete_genome_1_32	GCAGAGTGCAGAACCTTCTTGGATTCTATTGCTGGGACTTTGAAATCCATGATGTTTGGGTTTCATCATTCTGTGACTGTTGAAATCATAAATACTGTGCTTTGTTTTGTTAAGAGTGGA		3658	3778	-	MG049743-1_Hepatovirus_A_strain_Sao_Paulo_complete_genome	767369	38.33
767369_40763204_MG049743-1_Hepatovirus_A_strain_Sao_Paulo_complete_genome_1_39	CTAAGCCTGTGGCTTCAGATTATTGGGATGGATATAGTGGACAATTAGTTTGCATTATTGATGATATTGGCCAAAATACAACAGATGAAGATTGGTCAGATTTTTGTCAATTGGTGTCAG		4484	4604	-	MG049743-1_Hepatovirus_A_strain_Sao_Paulo_complete_genome	767369	36.67
767369_40763204_MG049743-1_Hepatovirus_A_strain_Sao_Paulo_complete_genome_1_46	AGTTGGTGAGAAAAATGGATGTGTGAGATGGGTTATGAATGCCTTAGGAGTGAAGGATGATTGGTTGTTAGTACCTTCTCATGCTTATAAATTTGAAAAGGATTATGAAATGATGGAGTT		5310	5430	-	MG049743-1_Hepatovirus_A_strain_Sao_Paulo_complete_genome	767369	35.83
767369_40763204_MG049743-1_Hepatovirus_A_strain_Sao_Paulo_complete_genome_1_63	ATAGACTTAAATCTTATGATTGGTGGAGAATGAGATTTTATGACCAGTGTTTCATTTGTGACCTTTCATGATTTGTTTAAACAAATTTTCTTAAAATTTCTGAGGTTTGTTTATTTCTTT		7316	7436	-	MG049743-1_Hepatovirus_A_strain_Sao_Paulo_complete_genome	767369	26.67
767369_40763211_MG546668-1_Human_hepatitis_A_virus_isolate_Ahvaz_p_1_7	TCAGTTGATAGGACTGCAGTAACTGGTGCTTCTTACTTTACTTCTGTGGATCAATCTTCAGTTCATACAGCTGAGGTTGGATCACATCAGGTTGAACCTTTGAGAACCTCTGTTGATAAA		714	834	-	MG546668-1_Human_hepatitis_A_virus_isolate_Ahvaz_p	767369	40.83
767369_40763211_MG546668-1_Human_hepatitis_A_virus_isolate_Ahvaz_p_1_17	CAGATATACAAAGTCAGCACATCAGAAGGGTGAGTACACTGCCATTGGGAAGCTTATTGTGTATTGCTATAACAGATTGACTTCTCCTTCTAATGTTGCTTCTCATGTCAGAGTAAATGT		1904	2024	-	MG546668-1_Human_hepatitis_A_virus_isolate_Ahvaz_p	767369	39.17
767369_40763211_MG546668-1_Human_hepatitis_A_virus_isolate_Ahvaz_p_1_26	GGATAAAAGATTTGAGAGTCACATAGAATGCAGGAAGCCATACAAAGAATTGAGATTAGAAGTTGGGAAACAAAGACTTAAGTATGCTCAGGAAGAATTGTCAAATGAAGTACTTCCACC		2975	3095	-	MG546668-1_Human_hepatitis_A_virus_isolate_Ahvaz_p	767369	36.67
767369_40763211_MG546668-1_Human_hepatitis_A_virus_isolate_Ahvaz_p_1_31	ATAGCAGAGTGTAGAACTTTCTTAGATTCTATTGCTGGAACTTTAAAATCTCTGATGTTTGGATTTCATCATTCTGTAACTGTTGAAATTATAAATACTGTGCTCTGTTTTGTTAAGAGT		3570	3690	-	MG546668-1_Human_hepatitis_A_virus_isolate_Ahvaz_p	767369	30.83
767369_40763211_MG546668-1_Human_hepatitis_A_virus_isolate_Ahvaz_p_1_36	CTCAGGTTGATCCCAACTTAATGGTTCATTTGTCACCTTTGAGAGACTGCATAGCAAGAGTTCATCAGAAACTTAAAAATCTTGGGTCTATAAATCAGGCAATGGTAACGAGATGTGAGC		4165	4285	-	MG546668-1_Human_hepatitis_A_virus_isolate_Ahvaz_p	767369	40
767369_40763211_MG546668-1_Human_hepatitis_A_virus_isolate_Ahvaz_p_1_37	CCAGTTGTTTGTTATTTATATGGCAAAAGAGGGGGAGGGAAAGAGCTTAACATCAAATTGCATTGGCAACCCAAAATTTGTAAACATAAATGGTGTTTGAGCCTGAAAAAGAAATATCTA		4284	4404	-	MG546668-1_Human_hepatitis_A_virus_isolate_Ahvaz_p	767369	35
767369_40763211_MG546668-1_Human_hepatitis_A_virus_isolate_Ahvaz_p_1_41	TATGTCTTGTGTTGATTTGATAATGGATGGACATAATGTTTCATTGATGGATTTGCTTAGTTCCTTAGTTATGACAGTTGAAATTAGGAAACAAAACATGACTGAATTCATGGAGTTGTG		4760	4880	-	MG546668-1_Human_hepatitis_A_virus_isolate_Ahvaz_p	767369	32.5
767369_40763211_MG546668-1_Human_hepatitis_A_virus_isolate_Ahvaz_p_1_42	GGTCACAGGGAATCCCTTCAGATGATGATAATGATAGTGCAGTGGCTGAGTTTTTCCAGTCCTTTCCATCTGGTGAACCATCGAACTCCAAATTATCTGGCTTTTTCCAATCTGTTACTA		4879	4999	-	MG546668-1_Human_hepatitis_A_virus_isolate_Ahvaz_p	767369	42.5
767369_40763211_MG546668-1_Human_hepatitis_A_virus_isolate_Ahvaz_p_1_44	GTATACCATGGTGCTAAGCCTAAGCAAGTTAAATATGCAGATCCAGCCCAATCTCAGTCAACTTTGGAAAATAGCAGGACTGGTCAGGAAGAACTTGGTTCAGTTCGGAGTTGGAGAGAA		5117	5237	-	MG546668-1_Human_hepatitis_A_virus_isolate_Ahvaz_p	767369	44.17
767369_40763211_MG546668-1_Human_hepatitis_A_virus_isolate_Ahvaz_p_1_58	TTGTATTATGTGTTTTCCAAGATCTTTGGAAAGTCTCCAGTTTTCTTTTGTCAGGCTTTGAAGATTCTATGTTATGGAGATGATGTTTTAATAGTCTTCTCCCGAGATGTTCAGATTGAT		6783	6903	-	MG546668-1_Human_hepatitis_A_virus_isolate_Ahvaz_p	767369	34.17
767369_40763211_MG546668-1_Human_hepatitis_A_virus_isolate_Ahvaz_p_1_59	TAATCTTGATTTGATTGGACAAAAAATTGTAGATGAGTTTAAGAAACTTGGTATGACAGCTACTTCTGCTGACAAGAATGTACCTCAGCTGAAGCCAGTTTCAGAATTGACTTTTCTTAA		6902	7022	-	MG546668-1_Human_hepatitis_A_virus_isolate_Ahvaz_p	767369	34.17
767369_40763212_MH577308-1_Hepatovirus_A_strain_USA_2017_V17S07429_1_6	GCCTTAAATGGGATTCTGTGAGAGGGGATCCCTCCATTGACTGCTGGACTGTTCTTTGGGGCCTTATGTGGTGTTTGCCTCTGAGGTACTCAGGGGCATTTAGGTTTTTCCTCATTCTCA		590	710	-	MH577308-1_Hepatovirus_A_strain_USA_2017_V17S07429	767369	49.17
767369_40763212_MH577308-1_Hepatovirus_A_strain_USA_2017_V17S07429_1_16	ATGTTTTGTTTCTGGAGAGGAGATCTTGTTTTTGATTTTCAAGTTTTTCCTACCAAATATCATTCAGGTAGATTATTGTTTTGTTTTGTTCCTGGCAATGAGCTAATAGATGTCTCTGGA		1770	1890	-	MH577308-1_Hepatovirus_A_strain_USA_2017_V17S07429	767369	33.33
767369_40763212_MH577308-1_Hepatovirus_A_strain_USA_2017_V17S07429_1_57	GGATGAATTATTTAAAACAATGATAAGATTTGGAGATGTTGGTCTTGATTTAGACTTTTCTGCTTTTGATGCTAGTCTTAGTCCATTTATGATTAGAGAAGCAGGTAGAATCATGAGTGA		6608	6728	-	MH577308-1_Hepatovirus_A_strain_USA_2017_V17S07429	767369	32.5
767369_40763212_MH577308-1_Hepatovirus_A_strain_USA_2017_V17S07429_1_62	GGCAGAGAAGTAACGCTGAGTTTGAGCAAAATTTGGAAAATGCTCAGTGGTTTGCTTTTATGCATGGTTATGAGTTTTATCAGAAATTTTATTATTTTGTTCAGTCCTGTTTGGAGAAAG		7198	7318	-	MH577308-1_Hepatovirus_A_strain_USA_2017_V17S07429	767369	35
767369_40763213_MH685714-1_Hepatovirus_A_isolate_E0-198_polyprotei_1_8	ATCAATCTTCAGTTCACACAGCTGAGGTTGGATCACATCAGGTTGAACCTCTGAGAACTTCTGTTGACAAACCAGGCTCAAAGAAGACCCAGGGAGAGAAATTTTTCTTGATTCATTCCG		826	946	-	MH685714-1_Hepatovirus_A_isolate_E0-198_polyprotei	767369	43.33
767369_40763213_MH685714-1_Hepatovirus_A_isolate_E0-198_polyprotei_1_10	AGATTTGGCATTGAAATTCAAGTTCAGATAAATCCCACACCTTTCCAACAAGGGGGATTGATCTGTGCTATGGTTCCTGGTGATCAGAGCTATGGTTCTATAGCATCATTGACTGTTTAT		1062	1182	-	MH685714-1_Hepatovirus_A_isolate_E0-198_polyprotei	767369	40
767369_40763213_MH685714-1_Hepatovirus_A_isolate_E0-198_polyprotei_1_19	CTTTATCATGCTATGGATGTTACCACACAGGTTGGAGATGATTCTGGAGGTTTTTCAACAACAGTTTCTACAGAGCAGAATGTTCCAGATCCTCAAGTTGGTATAACAACCATGAAGGAT		2124	2244	-	MH685714-1_Hepatovirus_A_isolate_E0-198_polyprotei	767369	40
767369_40763213_MH685714-1_Hepatovirus_A_isolate_E0-198_polyprotei_1_22	TTTCCTATAACTTTGTCTTCAACTTCTAATCCTCCTCATGGTTTGCCATCCACATTGAGGTGGTTTTTCAACTTGTTTCAGTTGTATAGAGGACCTTTGGATCTAACAATTATTATTACA		2478	2598	-	MH685714-1_Hepatovirus_A_isolate_E0-198_polyprotei	767369	35
767369_40763213_MH685714-1_Hepatovirus_A_isolate_E0-198_polyprotei_1_23	CAGGAGCAACTGATGTGGATGGCATGGCCTGGTTTACTCCAGTAGGTCTTGCTGTTGATACACCTTGGGTGGAAAAGGAGTCAGCTCTGTCTATTGATTACAAAACTGCTCTTGGAGCTG		2596	2716	-	MH685714-1_Hepatovirus_A_isolate_E0-198_polyprotei	767369	48.33
767369_40763213_MH685714-1_Hepatovirus_A_isolate_E0-198_polyprotei_1_24	TGTCAGATTTAACACAAGGAGAACAGGGAACATTCAGATTAGATTACCATGGTATTCTTATTTATATGCTGTGTCTGGAGCACTGGATGGTTTGGGAGACAAAACAGATTCTACATTTGG		2714	2834	-	MH685714-1_Hepatovirus_A_isolate_E0-198_polyprotei	767369	38.33
767369_40763213_MH685714-1_Hepatovirus_A_isolate_E0-198_polyprotei_1_29	GAAGTGTGTGGACTCTTGAAATGGATGCTGGGGTTCTTACTGGGAGATTGATTAGATTGAATGATGAGAAATGGACAGAAATGAAGGATGACAAGATTGTTTCTTTGATTGAAAAGTTTA		3304	3424	-	MH685714-1_Hepatovirus_A_isolate_E0-198_polyprotei	767369	36.67
767369_40763213_MH685714-1_Hepatovirus_A_isolate_E0-198_polyprotei_1_35	ATTGGCTTTATACAAAATTGAAGGATTTTTATGAAGTGAATTATGGTAAGAAGAAGGATGTTTTAAACATTCTTAAAGACAACCAACAGAAAATAGAGAAAGCCATTGAGGAAGCAGATA		4012	4132	-	MH685714-1_Hepatovirus_A_isolate_E0-198_polyprotei	767369	30
767369_40763213_MH685714-1_Hepatovirus_A_isolate_E0-198_polyprotei_1_36	TAAATTTTGCATTTTGCAAATCCAAGATGTGGAAAAATTTGAACAGTATCAGAAAGGAGTTGACTTGATACAAAAATTGAGAACTGTTCATTCAATGGCTCAAGTTGATCCCAATTTAAT		4130	4250	-	MH685714-1_Hepatovirus_A_isolate_E0-198_polyprotei	767369	30.83
767369_40763217_MH933768-1_Hepatovirus_A_isolate_HAV_Human_CMRHP6__1_8	TCTTATTTTACATCTGTTGATCAGTCTTCAGTCCATACTGCAGAGGTTGGTTCACATCAAATTGAGCCCCTCAAAACTTCAGTAGATAAACCTGGTTCAAAGAAAACACAGGGAGAAAAA		833	953	-	MH933768-1_Hepatovirus_A_isolate_HAV_Human_CMRHP6_	767369	38.33
767369_40763217_MH933768-1_Hepatovirus_A_isolate_HAV_Human_CMRHP6__1_9	ATTTTTCCTAATCCATTCAGCTGATTGGTTAACGACACATGCCTTGTTTCATGAGGTGGCAAAACTGGATGTTGTAAAGTTGCTGTATAATGAGCAGTTTGCTGTTCAGGGTCTATTGAG		952	1072	-	MH933768-1_Hepatovirus_A_isolate_HAV_Human_CMRHP6_	767369	40
767369_40763217_MH933768-1_Hepatovirus_A_isolate_HAV_Human_CMRHP6__1_11	GCTTCTTTAACTGTTTATCCTCATGGTTTGTTGAATTGTAACATCAATAATGTGGTGAGGATAAAGGTGCCATTTATTTACACCAGGGGTGCATATCATTTCAAAGATCCACAGTATCCT		1190	1310	-	MH933768-1_Hepatovirus_A_isolate_HAV_Human_CMRHP6_	767369	36.67
767369_40763217_MH933768-1_Hepatovirus_A_isolate_HAV_Human_CMRHP6__1_12	TGTGTGGGAGTTGACAATTAGAGTTTGGTCTGAATTGAATATTGGAACAGGAACTTCAGCTTACACATCTCTCAATGTTTTGGCAAGATTTACTGACTTGGAATTGCATGGATTAACTCC		1309	1429	-	MH933768-1_Hepatovirus_A_isolate_HAV_Human_CMRHP6_	767369	38.33
767369_40763217_MH933768-1_Hepatovirus_A_isolate_HAV_Human_CMRHP6__1_13	CTTTGTCTACACAGATGATGAGAAATGAGTTTAGAGTTAGTACCACAGAGAATGTGGTGAATCTGTCCAATTATGAAGATGCTAGAGCTAAAATGTCTTTTGCTTTGGATCAAGAGGATT		1428	1548	-	MH933768-1_Hepatovirus_A_isolate_HAV_Human_CMRHP6_	767369	36.67
767369_40763217_MH933768-1_Hepatovirus_A_isolate_HAV_Human_CMRHP6__1_14	TGGAAGTCTGATCCCTCTCAGGGTGGAGGAATTAAAATAACTCATTTTACAACTTGGACATCTATTCCAACTTTAGCAGCACAATTTCCATTTAACGCTTCAGATTCTGTTGGACAACAG		1547	1667	-	MH933768-1_Hepatovirus_A_isolate_HAV_Human_CMRHP6_	767369	39.17
767369_40763217_MH933768-1_Hepatovirus_A_isolate_HAV_Human_CMRHP6__1_15	GATTAAAGTCATTCCTGTTGATCCATACTTTTTCCAAATGACAAATTCAAATCCCGATCAGAAATGTATAACTGCTTTGGCTTCTATCTGCCAAATGTTTTGTTTTTGGAGAGGAGACCT		1666	1786	-	MH933768-1_Hepatovirus_A_isolate_HAV_Human_CMRHP6_	767369	35.83
767369_40763217_MH933768-1_Hepatovirus_A_isolate_HAV_Human_CMRHP6__1_16	TTGTTTTTGATTTTCAAGTCTTTCCTACAAAGTATCATTCTGGTAGGTTGTTGTTTTGTTTTGTGCCTGGTAATGAATTAATTGATGTTTCTGGAATTACTTTAAAACAAGCTACTACTG		1785	1905	-	MH933768-1_Hepatovirus_A_isolate_HAV_Human_CMRHP6_	767369	30.83
767369_40763217_MH933768-1_Hepatovirus_A_isolate_HAV_Human_CMRHP6__1_17	GCTCCATGTGCTGTGATGGATATTACAGGAGTGCAGTCTACCTTGAGATTTCGAGTTCCCTGGATTTCTGACACACCTTATAGAGTGAACAGATATACAAAGTCTGCTCATCAAAAAGGT		1904	2024	-	MH933768-1_Hepatovirus_A_isolate_HAV_Human_CMRHP6_	767369	42.5
767369_40763217_MH933768-1_Hepatovirus_A_isolate_HAV_Human_CMRHP6__1_19	TTGCACCACTTTACCATGCTATGGATGTCACAACTCAGGTTGGAGATGATTCTGGGGGGTTTTCTACTACAGTTTCAACAGAACAGAATGTTCCTGATCCACAGGTTGGCATAACAACTA		2142	2262	-	MH933768-1_Hepatovirus_A_isolate_HAV_Human_CMRHP6_	767369	43.33
767369_40763217_MH933768-1_Hepatovirus_A_isolate_HAV_Human_CMRHP6__1_20	ATGAGAGATCTGAAGGGGAAAGCTAACAGAGGAAAGATGGATGTTTCAGGAGTGCAGGCGCCTGTGGGTGCAATTACAACAATTGAGGATCCTGTTTTAGCAAAGAAAGTGCCTGAGACT		2261	2381	-	MH933768-1_Hepatovirus_A_isolate_HAV_Human_CMRHP6_	767369	45.83
767369_40763217_MH933768-1_Hepatovirus_A_isolate_HAV_Human_CMRHP6__1_21	TTTCCCAGAACTGAAACCTGGAGAGTCTAGACATACTTCAGATCACATGTCTATTTATAAGTTCATGGGGAGGTCTCATTTTTTGTGTACTTTTACCTTTAACTCAAACAATAAGGAGTA		2380	2500	-	MH933768-1_Hepatovirus_A_isolate_HAV_Human_CMRHP6_	767369	35.83
767369_40763217_MH933768-1_Hepatovirus_A_isolate_HAV_Human_CMRHP6__1_22	ATACATTTCCAATTACTCTGTCTTCAACTTCTAACCCTCCACATGGATTACCATCAACATTGAGGTGGTTTTTCAATTTGTTCCAGCTATATAGAGGTCCATTAGATTTGACAATTATAA		2499	2619	-	MH933768-1_Hepatovirus_A_isolate_HAV_Human_CMRHP6_	767369	34.17
767369_40763217_MH933768-1_Hepatovirus_A_isolate_HAV_Human_CMRHP6__1_23	ATTACTGGAGCCACAGATGTGGATGGGATGGCATGGTTCACACCTGTGGGTCTTGCTGTAGATACACCTTGGGTGGAGAAGGAATCAGCATTATCAATAGATTATAAAACTGCCTTGGGA		2618	2738	-	MH933768-1_Hepatovirus_A_isolate_HAV_Human_CMRHP6_	767369	45.83
767369_40763217_MH933768-1_Hepatovirus_A_isolate_HAV_Human_CMRHP6__1_24	AGCTGTTAGGTTCAATACAAGAAGAACAGGAAATATTCAGATTAGGTTGCCTTGGTACTCCTACCTGTATGCTGTTTCAGGAGCATTGGATGGCTTAGGAGATAAGACTGACTCAACATT		2737	2857	-	MH933768-1_Hepatovirus_A_isolate_HAV_Human_CMRHP6_	767369	40.83
767369_40763217_MH933768-1_Hepatovirus_A_isolate_HAV_Human_CMRHP6__1_25	TTGGATTGGTTTCCATTCAGATTGCTAATTACAACCACTCTGATGAATATTTATCATTCAGTTGTTATTTATCTGTTACTGAGCAGTCAGAGTTTTATTTTCCAAGGGCCCCTTTGAACT		2856	2976	-	MH933768-1_Hepatovirus_A_isolate_HAV_Human_CMRHP6_	767369	35
767369_40763217_MH933768-1_Hepatovirus_A_isolate_HAV_Human_CMRHP6__1_26	TCAAATGCCATGTTGTCCACTGAAACTATGATGAGCAGAATTGCAGCTGGAGACCTGGAATCGTCAGTGGATGATCCTAGATCAGAAGAAGACAGGAGATTTGAAAGCCATATTGAGAGT		2975	3095	-	MH933768-1_Hepatovirus_A_isolate_HAV_Human_CMRHP6_	767369	43.33
767369_40763217_MH933768-1_Hepatovirus_A_isolate_HAV_Human_CMRHP6__1_27	TAGAAAGCCATACAAGGAATTGAGGCTTGAAGTTGGGAAGCAGAGATTAAAATATGCCCAGGAAGAATTATCAAATGAAGTGCTTCCACCTCCTAGGAAAATGAAAGGATTGTTTTCTCA		3094	3214	-	MH933768-1_Hepatovirus_A_isolate_HAV_Human_CMRHP6_	767369	38.33
767369_40763217_MH933768-1_Hepatovirus_A_isolate_HAV_Human_CMRHP6__1_28	AAGCAAAAATTTCTTTGTTTTACACTGAGGATCATGAAATAATGAAGTTTTCCTGGAGAGGAGTAACAGCTGATACTAGAGCTTTGAGGAGGTTTGGCTTTTCTTTGGCAGCTGGTAGGA		3213	3333	-	MH933768-1_Hepatovirus_A_isolate_HAV_Human_CMRHP6_	767369	39.17
767369_40763217_MH933768-1_Hepatovirus_A_isolate_HAV_Human_CMRHP6__1_30	AAGTAACAAACATTGGTCCAAAGTAAATTTTCCGCATGGAATGTTAGATCTTGAGGAGATTGCTGCTAATTCAAAGGATTTTCCAAATATGTCTGAAACTGATTTGTGTTTCTTGTTGCA		3451	3571	-	MH933768-1_Hepatovirus_A_isolate_HAV_Human_CMRHP6_	767369	34.17
767369_40763217_MH933768-1_Hepatovirus_A_isolate_HAV_Human_CMRHP6__1_31	ACTGGCTTAATCCCAAGAAAATTAACCTGGCTGATAGGATGCTTGGTTTGTCAGGTGTCCAAGAAATAAAAGAACAAGGCATTGGATTGATAGCAGAGTGCAGGACTTTCTTGGATTCAA		3570	3690	-	MH933768-1_Hepatovirus_A_isolate_HAV_Human_CMRHP6_	767369	40.83
767369_40763217_MH933768-1_Hepatovirus_A_isolate_HAV_Human_CMRHP6__1_32	ATAACAGGTACTCTGAAGTCTATGATGTTTGGATTTCATCATTCTGTCACTGTTGAAATTGTAAATACTGTCCTTTGCTTTGTTAAAAGTGGAATTTTGCTATATGTTATACAGCAATTG		3689	3809	-	MH933768-1_Hepatovirus_A_isolate_HAV_Human_CMRHP6_	767369	31.67
767369_40763217_MH933768-1_Hepatovirus_A_isolate_HAV_Human_CMRHP6__1_33	GAATCAGGATGAGCATTCCCACATAATTGGTCTTTTGAGAGTGATGAATTATGCTGATATTGGATGTTCAGTTATTTCTTGTGGCAAAGTGTTTTCAAAGATGTTGGAGACAGTTTTTAA		3808	3928	-	MH933768-1_Hepatovirus_A_isolate_HAV_Human_CMRHP6_	767369	35
767369_40763217_MH933768-1_Hepatovirus_A_isolate_HAV_Human_CMRHP6__1_34	ATTGGCAAATGGATTCCAGAATGATGGAGTTGAGGACACAGAGTTTCTCCAATTGGCTTAGGGACATTTGTTCAGGAATTACAATTTTTAAAAGTTTTAAGGATGCAATCTATTGGCTTT		3927	4047	-	MH933768-1_Hepatovirus_A_isolate_HAV_Human_CMRHP6_	767369	35.83
767369_40763217_MH933768-1_Hepatovirus_A_isolate_HAV_Human_CMRHP6__1_35	TACACAAAGTTGAAGGATTTTTATGACATGAATTATGGTAAAAAGAAAGATGTTCTTAATGTTCTCAAGGATAATCAGCAAAGAATTGAGAAGGCTATTGAAGAAGCAGATAATTTCTGC		4046	4166	-	MH933768-1_Hepatovirus_A_isolate_HAV_Human_CMRHP6_	767369	30.83
767369_40763217_MH933768-1_Hepatovirus_A_isolate_HAV_Human_CMRHP6__1_36	CATACTACAGATTCAGGATGTGGAAAAATTTGAACAATATCAGAGAGGAGTTGATTTGATACAGAAATTGAGAACTGTTCATTCTATGGCTCAAGTTGATTCTAGCTTGATGGTTCATTT		4165	4285	-	MH933768-1_Hepatovirus_A_isolate_HAV_Human_CMRHP6_	767369	34.17
767369_40763217_MH933768-1_Hepatovirus_A_isolate_HAV_Human_CMRHP6__1_37	TATCACCTCTGAGAGACTGCATTGCTAGGGTGCACCAAAAACTTAAAAATCTTGGCTCCATTAATCAGGCCATGGTGACAAGATGTGAACCAGTGGTCTGTTATCTATATGGTAAGAGAG		4284	4404	-	MH933768-1_Hepatovirus_A_isolate_HAV_Human_CMRHP6_	767369	42.5
767369_40763217_MH933768-1_Hepatovirus_A_isolate_HAV_Human_CMRHP6__1_40	AGGAGAAGGGTAGACATTTTTCTTCTCCATTTATAATTGCAACTTCAAATTGGTCGAATCCTAGTCCCAAAACAGTTTATGTTAAGGAGGCTATTGATCGTAGACTCCATTTCAAAATTG		4641	4761	-	MH933768-1_Hepatovirus_A_isolate_HAV_Human_CMRHP6_	767369	35.83
767369_40763217_MH933768-1_Hepatovirus_A_isolate_HAV_Human_CMRHP6__1_41	GAGGTGAAGCCTGCTTCTTTTTTCAAAAATCCTCATAATGATATGTTGAATGTTAATTTAGCCAAAACAAATGATGCAATTAAGGACATGTCATGTGTTGATTTAATCATGGATGGCCAT		4760	4880	-	MH933768-1_Hepatovirus_A_isolate_HAV_Human_CMRHP6_	767369	33.33
767369_40763217_MH933768-1_Hepatovirus_A_isolate_HAV_Human_CMRHP6__1_43	GTGCAGTAGCAGAATTTTTCCAGTCCTTTCCATCAGGTGAACCATCAAGTTCTAAATTGTCAAGTTTTTTCCAGTCAGTTACTAATCACAAATGGGTTGCTGTGGGGGCTGCTGTAGGCA		4998	5118	-	MH933768-1_Hepatovirus_A_isolate_HAV_Human_CMRHP6_	767369	43.33
767369_40763217_MH933768-1_Hepatovirus_A_isolate_HAV_Human_CMRHP6__1_44	ATTCTTGGTGTGCTTGTGGGAGGCTGGTTTGTCTACAAACATTTTTCTCGAAAAGAGGAGGAACCAATTCCTACTGAAGGAGTATACCATGGTGTGACAAAGCCCAAACAGGTAATTAAG		5117	5237	-	MH933768-1_Hepatovirus_A_isolate_HAV_Human_CMRHP6_	767369	42.5
767369_40763217_MH933768-1_Hepatovirus_A_isolate_HAV_Human_CMRHP6__1_45	GCTGGATGCTGATCCAGTTGAATCTCAATCAACACTGGAGATAGCTGGCTTGGTTAGAAAGAATCTTGTTCAATTTGGTGTTGGGGAGAAGAATGGATGTGTGAGATGGGTTATGAATGC		5236	5356	-	MH933768-1_Hepatovirus_A_isolate_HAV_Human_CMRHP6_	767369	43.33
767369_40763217_MH933768-1_Hepatovirus_A_isolate_HAV_Human_CMRHP6__1_47	GGCAATGTTGTAATACAATCTTTAGATGTAGGGTTTCAGGATGTGGTTTTGATGAAAGTTCCAACAATTCCTAAATTCAGAGACATTACGGAGCATTTTATCAAGAAAGGTGACGTGCCT		5474	5594	-	MH933768-1_Hepatovirus_A_isolate_HAV_Human_CMRHP6_	767369	37.5
767369_40763217_MH933768-1_Hepatovirus_A_isolate_HAV_Human_CMRHP6__1_48	TCGTGCATTGAATCGTCTAGCGACTTTGGTGACAACAGTAAATGGAACACCAATGTTAATTTCTGAGGGTCCTCTAAAGATGGAAGAAAAGGCCACCTATGTGCACAAAAAGAATGATGG		5593	5713	-	MH933768-1_Hepatovirus_A_isolate_HAV_Human_CMRHP6_	767369	41.67
767369_40763217_MH933768-1_Hepatovirus_A_isolate_HAV_Human_CMRHP6__1_49	GTACCACCGTAGACTTAACAGTGGATCAAGCCTGGAGAGGAAAAGGTGAGGGTTTGCCAGGAATGTGTGGTGGCGCCTTGATTTCATCAAATCAGTCCATACAAAATGCAATCTTGGGCA		5712	5832	-	MH933768-1_Hepatovirus_A_isolate_HAV_Human_CMRHP6_	767369	47.5
767369_40763217_MH933768-1_Hepatovirus_A_isolate_HAV_Human_CMRHP6__1_50	ATACATGTGGCTGGAGGTAATTCAATTCTTGTTGCTAAACTGGTAACCCAAGAAATGTTTCAAAATATAGATAAAAAGATTGAAAGTCAGAGAATAATGAAAGTGGAATTTACTCAGTGT		5831	5951	-	MH933768-1_Hepatovirus_A_isolate_HAV_Human_CMRHP6_	767369	31.67
767369_40763217_MH933768-1_Hepatovirus_A_isolate_HAV_Human_CMRHP6__1_52	TGGCTGTGATGCTTTCAAAGTATTCCTTGCCTATGGTGGAGGAACCAGAGGGCTATAAAGATGTTTCAATTTTCTTTCAGAATAAAGTAATGGGGAAGAGCATTTTGGTTGATGATTTTT		6069	6189	-	MH933768-1_Hepatovirus_A_isolate_HAV_Human_CMRHP6_	767369	37.5
767369_40763217_MH933768-1_Hepatovirus_A_isolate_HAV_Human_CMRHP6__1_53	TTGGATCTTGACATGGCTATTACTGGGGCTCCTGGAATAGATGCAATCAATATGGATTCTTCTCCTGGTTTTCCTTATGTTCAGGAAAAGTTAACTAAAAGAGATTTGATTTGGCTTGAT		6188	6308	-	MH933768-1_Hepatovirus_A_isolate_HAV_Human_CMRHP6_	767369	37.5
767369_40763217_MH933768-1_Hepatovirus_A_isolate_HAV_Human_CMRHP6__1_54	TGAAAATGGATTGCTATTAGGCATACATCCAAGATTAGCCCAGAGAATTCTATTTAATACAGTTATGATGGAGAACTGTTCAGATCTGGATGTGGTTTTCACAACTTGTCCAAAAGATGA		6307	6427	-	MH933768-1_Hepatovirus_A_isolate_HAV_Human_CMRHP6_	767369	35.83
767369_40763217_MH933768-1_Hepatovirus_A_isolate_HAV_Human_CMRHP6__1_55	AGTTAAGGCCATTGGACAAAGTGTTAGAGTCTAAAACAAGAGCCATTGATGCTTGTCCTTTAGATTATACAATTTTATGTCGGATGTATTGGGGTCCAGCTATAAGTTATTTTCATTTGA		6426	6546	-	MH933768-1_Hepatovirus_A_isolate_HAV_Human_CMRHP6_	767369	35
767369_40763217_MH933768-1_Hepatovirus_A_isolate_HAV_Human_CMRHP6__1_56	AATCCTGGATTTCATACTGGTGTGGCCATTGGAATTGATCCTGATAGACAATGGGATGAATTATTTAAAACAATGATTAGATTTGGAGATGTTGGTCTTGATTTGGATTTTTCTGCTTTT		6545	6665	-	MH933768-1_Hepatovirus_A_isolate_HAV_Human_CMRHP6_	767369	34.17
767369_40763217_MH933768-1_Hepatovirus_A_isolate_HAV_Human_CMRHP6__1_57	TGATGCCAGTCTTAGTCCATTTATGATTAGAGAGGCAGGTAGAATTATGTCAGAGATTTCAGGAACACCATCTCATTTTGGAACTGCTCTCATTAATACAATTATTTATTCAAAACATTT		6664	6784	-	MH933768-1_Hepatovirus_A_isolate_HAV_Human_CMRHP6_	767369	33.33
767369_40763217_MH933768-1_Hepatovirus_A_isolate_HAV_Human_CMRHP6__1_58	TATTGTACAATTGTTGTTATCATGTGTATGGATCAATGCCATCAGGGTCTCCTTGTACAGCTTTGCTTAATTCAATTATAAACAACATCAATTTATATTATGTTTTTTCCAAGATTTTTA		6783	6903	-	MH933768-1_Hepatovirus_A_isolate_HAV_Human_CMRHP6_	767369	28.33
767369_40763217_MH933768-1_Hepatovirus_A_isolate_HAV_Human_CMRHP6__1_59	AGGAAGTCTCCTGTGTTTTTCAGTCAAGCTGTGAGGATTTTGTGTTATGGAGATGATGTTTTGGTGGTTTTTTCCAGAGATATTCAGATTGACAATCTTGATCAAATTGGGCAGAAAATT		6902	7022	-	MH933768-1_Hepatovirus_A_isolate_HAV_Human_CMRHP6_	767369	36.67
767369_40763217_MH933768-1_Hepatovirus_A_isolate_HAV_Human_CMRHP6__1_60	TGTGCATGAATTTAAACAGCTGGGAATGACAGCTACTTCTGCTGACAAGACTGTGCCACAGTTGAAACCAGTTTCAGAATTGACTTTTCTTAAGAGGTCTTTTAATTTAGTGGAGGACAG		7021	7141	-	MH933768-1_Hepatovirus_A_isolate_HAV_Human_CMRHP6_	767369	40
767369_40763217_MH933768-1_Hepatovirus_A_isolate_HAV_Human_CMRHP6__1_61	GAATTAGACCGGCCATTTCAGAGAAAACAATTTGGTCTTTAGTAGCTTGGCAGAGAAGTAATGCCGAGTTTGAACAAAATTTGGAAAATGCTCAGTGGTTTGCTTTTATGCATGGTTTTG		7140	7260	-	MH933768-1_Hepatovirus_A_isolate_HAV_Human_CMRHP6_	767369	38.33
767369_40763217_MH933768-1_Hepatovirus_A_isolate_HAV_Human_CMRHP6__1_63	TGCTTTGTTTGTGACCTTTCATGATTTGTTTAAACAAATTTTCTTAAAATTTCTGATAAAACTCAAAACCATGCATAAAAGCAAACCACTGAGCATTTTCCAAATTTTGTTCAAACTCGG		7367	7487	-	MH933768-1_Hepatovirus_A_isolate_HAV_Human_CMRHP6_	767369	29.36
767369_40763210_MK829707-1_Hepatovirus_A_isolate_NH2013_complete_genome_1_11	CCTGGTGACCAGAGCTATGGTTCTATAGCATCATTGACTGTTTATCCTCATGGTTTGTTAAATTGCAATATTAACAATGTGGTTAGAATAAAGGTTCCATTTATTTACACAAGAGGTGCT		1190	1310	-	MK829707-1_Hepatovirus_A_isolate_NH2013_complete_genome	767369	35.83
767369_40763210_MK829707-1_Hepatovirus_A_isolate_NH2013_complete_genome_1_20	CCAGATCCCCAAGTTGGTATAACAACCATGAAAGATTTGAAAGGAAAAGCTAACAGAGGGAAAATGGATGTTTCAGGAGTACAAGCACCTGTGGGAGCTATCACAACAATAGAGGATCCA		2261	2381	-	MK829707-1_Hepatovirus_A_isolate_NH2013_complete_genome	767369	42.5
767369_40763210_MK829707-1_Hepatovirus_A_isolate_NH2013_complete_genome_1_22	TTACATTCAATTCAAATAATAAAGAGTACACATTTCCTATAACCTTGTCTTCAACCTCTAATCCTCCTCATGGTTTGCCATCAACACTGAGGTGGTTTTTCAACTTGTTTCAGTTGTATA		2499	2619	-	MK829707-1_Hepatovirus_A_isolate_NH2013_complete_genome	767369	34.17
767369_40763210_MK829707-1_Hepatovirus_A_isolate_NH2013_complete_genome_1_30	GATTGTTTCATTGATTGAAAAGTTTACAAGTAACAAATATTGGTCCAAAGTGAATTTCCCACATGGGATGTTGGATCTTGAAGAAATTGCTGCCAATTCTAAGGATTTTCCTAACATGTC		3451	3571	-	MK829707-1_Hepatovirus_A_isolate_NH2013_complete_genome	767369	34.17
767369_40763210_MK829707-1_Hepatovirus_A_isolate_NH2013_complete_genome_1_33	AATTTTGCTTTATGTAATACAACAATTGAATCAGGATGAACATTCTCACATAATTGGTCTGTTGAGAGTCATGAATTATGTAGATATTGGCTGTTCAGTTATCTCATGTGGCAAAGTTTT		3808	3928	-	MK829707-1_Hepatovirus_A_isolate_NH2013_complete_genome	767369	31.67
767369_40763210_MK829707-1_Hepatovirus_A_isolate_NH2013_complete_genome_1_35	AACTTCAAGGATGGAATTTGTTGGCTTTATACAAAATTAAAGGACTTTTATGAAGTGAATTATGGCAAGAAGAAGGACATTTTAAATATTCTTAAAGATAACCAACAAAAAATAGAGAAA		4046	4166	-	MK829707-1_Hepatovirus_A_isolate_NH2013_complete_genome	767369	26.67
767369_40763210_MK829707-1_Hepatovirus_A_isolate_NH2013_complete_genome_1_48	TTTTATTAAGAAAGGGGATGTGCCTAGAGCTTTGAATCGCCTGGCAACATTAGTGACAACTGTAAATGGAACCCCTATGTTAATTTCTGAGGGCCCACTAAAGATGGAAGAGAAAGCTAC		5593	5713	-	MK829707-1_Hepatovirus_A_isolate_NH2013_complete_genome	767369	41.67
767369_40763205_MN062166-1_Hepatovirus_A_strain_USA_2018_V18S01071_1_11	ACCAGAGTTATGGTTCAATAGCATCCTTGACTGTTTATCCTCATGGTTTGTTAAATTGCAATATTAATAATGTAGTTAGAATAAAGGTTCCATTTATTTACACTAGAGGTGCTTATCATT		1180	1300	-	MN062166-1_Hepatovirus_A_strain_USA_2018_V18S01071	767369	30.83
767369_40763205_MN062166-1_Hepatovirus_A_strain_USA_2018_V18S01071_1_21	TCCAGTTTTAGCAAAGAAAGTACCTGAGACATTTCCTGAATTGAAGCCTGGAGAGTCCAGACATACATCAGATCACATGTCCATTTATAAATTCATGGGAAGGTCTCACTTTTTGTGTAC		2360	2480	-	MN062166-1_Hepatovirus_A_strain_USA_2018_V18S01071	767369	39.17
767369_40763205_MN062166-1_Hepatovirus_A_strain_USA_2018_V18S01071_1_40	TGTCAATTGGTGTCAGGGTGCCCAATGAGATTGAATATGGCTTCTCTTGAGGAGAAGGGCAGACATTTTTCTTCTCCTTTTATAATAGCAACTTCAAATTGGTCAAATCCAAGTCCAAAA		4602	4722	-	MN062166-1_Hepatovirus_A_strain_USA_2018_V18S01071	767369	39.17
767369_40763205_MN062166-1_Hepatovirus_A_strain_USA_2018_V18S01071_1_52	GATAAAACCATGATTAATTTTCCTGCAGCTATGCCTTTTTCTAAAGCTGAAATTGATCCAATGGCTATGATGTTGTCTAAATATTCATTACCTATTGTAGAAGAACCAGAGGATTATAAG		6018	6138	-	MN062166-1_Hepatovirus_A_strain_USA_2018_V18S01071	767369	32.5
767369_40763205_MN062166-1_Hepatovirus_A_strain_USA_2018_V18S01071_1_59	CTTGTACAGCTTTGTTGAATTCAATTATCAACAACATTAATTTGTATTATGTGTTTTCTAAAATATTTGGAAAGTCTCCAGTTTTCTTTTGTCAAGCTTTGAGGATTCTTTGTTATGGAG		6844	6964	-	MN062166-1_Hepatovirus_A_strain_USA_2018_V18S01071	767369	29.17
767369_40763231_MN062167-1_Hepatovirus_A_strain_USA_2018_V18S02170_1_25	AGATAAAACAGATTCAACTTTTGGACTTGTCTCCATTCAAATTGCAAATTACAATCACTCAGATGAATATTTGTCTTTTAGTTGTTATTTGTCTGTGACTGAACAATCTGAGTTTTATTT		2832	2952	-	MN062167-1_Hepatovirus_A_strain_USA_2018_V18S02170	767369	29.17
767369_40763231_MN062167-1_Hepatovirus_A_strain_USA_2018_V18S02170_1_46	AGTTGGTGAGAAGAATGGGTGTGTTAGATGGGTCATGAATGCTTTAGGAATTAAGGATGATTGGCTACTAGTGCCTTCTCATGCTTACAAGTTTGAAAAAGATTATGAAATGATGGAATT		5310	5430	-	MN062167-1_Hepatovirus_A_strain_USA_2018_V18S02170	767369	36.67
767369_40763206_MN832786-1_Hepatovirus_A_isolate_18IRL89195_complete_genome_1_7	GACCACATCCTGTCTTTGGCAGACATTGAGGAGGAACAAATGATTCAGTCAGTTGATAGGACTGCAGTGACTGGTGCTTCTTATTTTACTTCTGTGGACCAATCTTCAGTTCATACTGCT		714	834	-	MN832786-1_Hepatovirus_A_isolate_18IRL89195_complete_genome	767369	43.33
767369_40763206_MN832786-1_Hepatovirus_A_isolate_18IRL89195_complete_genome_1_14	TCATTTTACTACTTGGACATCTATTCCAACTTTGGCTGCTCAGTTTCCATTCAATGCTTCAGATTCGGTTGGGCAACAAATTAAAGTTATTCCAGTGGACCCATATTTTTTCCAGATGAC		1547	1667	-	MN832786-1_Hepatovirus_A_isolate_18IRL89195_complete_genome	767369	38.33
767369_40763206_MN832786-1_Hepatovirus_A_isolate_18IRL89195_complete_genome_1_16	GGTAGACTATTGTTTTGCTTTGTTCCTGGGAATGAGTTAATAGATGTTACTGGAATTACATTAAAGCAGGCAACCACTGCTCCTTGTGCAGTAATGGATATTACAGGAGTGCAGTCAACT		1785	1905	-	MN832786-1_Hepatovirus_A_isolate_18IRL89195_complete_genome	767369	40
767369_40763206_MN832786-1_Hepatovirus_A_isolate_18IRL89195_complete_genome_1_41	TATGTTGAATGTTAATTTGGCTAAAACAAATGATGCAATTAAGGACATGTCTTGTGTTGATTTAATAATGGATGGACATAATATTTCACTGATGGATTTACTTAGTTCTTTAGTGATGAC		4760	4880	-	MN832786-1_Hepatovirus_A_isolate_18IRL89195_complete_genome	767369	29.17
767369_40763206_MN832786-1_Hepatovirus_A_isolate_18IRL89195_complete_genome_1_42	CAGTTGAAATTAGGAAACAAAATATGAGTGAATTCATGGAGTTGTGGTCTCAGGGAATTTCAGATGATGACAATGATAGTGCAGTGGCTGAGTTTTTCCAGTCTTTTCCATCTGGTGAAC		4879	4999	-	MN832786-1_Hepatovirus_A_isolate_18IRL89195_complete_genome	767369	39.17
767369_40763207_X75215-1_Hepatitis_A_virus_GBM_WT_RNA_1_12	ATTGACAATTAGAGTTTGGTCAGAGTTGAATATTGGAACAGGAACTTCAGCTTATACTTCACTTAATGTTTTGGCTAGGTTTACAGATTTGGAGTTGCATGGATTAACTCCTCTTTCTAC		1298	1418	-	X75215-1_Hepatitis_A_virus_GBM_WT_RNA	767369	35.83
767369_40763207_X75215-1_Hepatitis_A_virus_GBM_WT_RNA_1_18	GTACACTGCTATTGGGAAGCTTATTGTGTATTGTTATAATAGACTGACTTCTCCTTCTAATGTTGCTTCTCATGTTAGAGTTAATGTTTATCTTTCAGCAATTAATTTGGAATGTTTTGC		2006	2126	-	X75215-1_Hepatitis_A_virus_GBM_WT_RNA	767369	32.5
767369_40763207_X75215-1_Hepatitis_A_virus_GBM_WT_RNA_1_22	TACACATTTCCAATAACTTTGTCTTCAACTTCTAATCCTCCTCATGGTTTACCATCAACATTAAGGTGGTTTTTCAATTTGTTTCAGTTGTATAGAGGACCATTGGATTTGACAATTATT		2478	2598	-	X75215-1_Hepatitis_A_virus_GBM_WT_RNA	767369	32.5
767369_40763207_X75215-1_Hepatitis_A_virus_GBM_WT_RNA_1_29	CTGGTAGAAGTGTGTGGACTCTTGAGATGGATGCTGGAGTTCTTACTGGAAGGTTGGTCAGATTGAATGATGAGAAATGGACAGAAATGAAAGATGATAAGATTGTTTCATTAATCGAGA		3304	3424	-	X75215-1_Hepatitis_A_virus_GBM_WT_RNA	767369	39.17
767369_40763207_X75215-1_Hepatitis_A_virus_GBM_WT_RNA_1_38	ATTTGATTGGCAAAAGAGGGGGAGGAAAGAGTTTGACTTCAATTGCATTGGCAACCAAAATTTGTAAACATTATGGTGTTGAACCTGAGAAAAATATTTACACTAAACCTGTGGCCTCAG		4366	4486	-	X75215-1_Hepatitis_A_virus_GBM_WT_RNA	767369	37.5
767369_40763208_X83302-1_Hepatitis_A_virus_complete_genome_1_2	ATATTAATTCCTGCAGGTTCAGGGTTCTTTAATCTGTTTCTCTATAAGAACACTCAATTTCACGCTTCTGTCTTCTTTCTTCCAGGGCTCTCCCCTTGCCCTAGGCTCTGGCCGTTGCGC		120	240	-	X83302-1_Hepatitis_A_virus_complete_genome	767369	46.67
767369_40763208_X83302-1_Hepatitis_A_virus_complete_genome_1_14	TCCCAAGGTGGTGGAATTAAAATTACTCATTTTACTACTTGGACATCCATTCCAACCTTGGCTGCTCAGTTTCCATTTAATGCTTCAGATTCGGTTGGGCAACAAATTAAAGTTATTCCA		1560	1680	-	X83302-1_Hepatitis_A_virus_complete_genome	767369	38.33
767369_40763208_X83302-1_Hepatitis_A_virus_complete_genome_1_33	GTAGATATTGGCTGTTCAGTTATTTCATGTGCCAAAGTTTTTTCTAAAATGCTAGAAACAGTTTTTAATTGGCAAATGGACTCCAGAATGATGGAGCTGAGAACTCAGAGTTTTTCCAAT		3840	3960	-	X83302-1_Hepatitis_A_virus_complete_genome	767369	35
767369_40763208_X83302-1_Hepatitis_A_virus_complete_genome_1_37	TCTATAAATCAGGCAATGGTGACAAGATGTGAGCCAGTTGTTTGCTATTTGTATGGCACAAGAGGGGGAGGAAAGAGTTTAACTTCAATTGCATTGGCAACCAAAATTTGTAAACATTAT		4320	4440	-	X83302-1_Hepatitis_A_virus_complete_genome	767369	37.5
767369_40763208_X83302-1_Hepatitis_A_virus_complete_genome_1_47	TTTAGAGACATTACTCAGCATTTTATTAAGAAAGGAGATGTGCCTAGAGCCTTGAATCGTTTGGCAACATTAGTGACAACTGTAAATGGAACTCCTATGTTAATTTCTGAGGGACCATTA		5520	5640	-	X83302-1_Hepatitis_A_virus_complete_genome	767369	36.67

## Sheet: Supplemental Table 03
strain	accession	date	country	region	host	subgenotype
HAJIH-Fukuo10	AB618529	2010-04-12	Japan	Asia	Human	IA
1004-10562-KobeC-2/100427Kb2	AB973401	2010-04-19	Japan	Asia	Human	IA
1401-09412-SendiC-13Ao2532	AB973400	2014-01-31	Japan	Asia	Human	IIIA
1403-12190-KagsmP-4HA7	AB969748	2014-02-25	Japan	Asia	Human	IA
HA16-1496	LC373510	2014-XX-XX	Japan	Asia	Human	IA
18IRL46925	MN832785	2018-11-09	Ireland	Europe	Human	IB
B1	KC182588	2009-XX-XX	Mexico	North America	Human	IA
A3	KC182589	2009-XX-XX	Mexico	North America	Human	IA
A1	KC182590	2009-XX-XX	Mexico	North America	Human	IA
BaliA03-H29	AB839692	2003-XX-XX	Indonesia	Asia	Human	IA
DH01	KF569906	2012-04-18	China	Asia	Human	IB
HA-JNG04-90	AB279732	1990-XX-XX	Japan	Asia	Human	IIIA
HA12-0796	AB793725	2012-07-13	Japan	Asia	Human	IA
HAJFF-Kan12	AB819870	2012-XX-XX	Japan	Asia	Human	IA
HA16-0511	LC191189	2015-XX-XX	Japan	Asia	Human	IA
HA18-1167	LC435032	2018-08-10	Japan	Asia	Human	IA
HA18-0838	LC416595	2018-05-21	Japan	Asia	Human	IA
HA18-1053	LC435031	2018-07-26	Japan	Asia	Human	IA
HAJ85-1	AB279735	1985-XX-XX	Japan	Asia	Human	IIIB
HAJNS-BorSap10	AB618531	1999-06-17	Japan	Asia	Human	IA
HAJTS-SinKan11	AB819869	2011-XX-XX	Singapore	Asia	Human	IA
HAS-15	JQ425480	NA	USA	North America	Human	IA
HAV/Human/CMRHP2/CMR/2014	MH933766	2014-XX-XX	Cameroon	Africa	Human	IIA
HAV/Human/CMRHP4/CMR/2014	MH933767	2014-XX-XX	Cameroon	Africa	Human	IIA
HAV/Iran/Ahvaz/IB/2018	MN746031	2018-06-26	Iran	Asia	Human	IB
HAV/Iran/Tehran/IB/2018	MN746032	2018-07-04	Iran	Asia	Human	IB
HAV12	EU526089	NA	Uruguay	South America	Human	IA
HAVKUMC02-1	MW405347	2002-03-22	South Korea	Asia	Human	IA
HAVKUMC04-1	MW405348	2004-XX-XX	South Korea	Asia	Human	IA
HAVKUMC14-1	MW405349	2014-03-20	South Korea	Asia	Human	IA
HAVKUMC19-1	OM291913	2019-XX-XX	South Korea	Asia	Human	IA
HAVKUMC20-1-2	OM291915	2020-02-20	South Korea	Asia	Human	IA
HAVKUMC20-1	OM291914	2020-02-20	South Korea	Asia	Human	IA
HAVKUMC20-2	OM291916	2020-03-02	South Korea	Asia	Human	IA
HAVKUMC98-34	MW405346	1998-04-11	South Korea	Asia	Human	IA
HepA/USA_NY/116915/2020	ON524495	2020-05-XX	USA	North America	Human	IB
HepA/USA_NY/138032/2020	ON524502	2020-06-XX	USA	North America	Human	IB
HepA/USA_NY/283710/2020	ON524525	2020-12-XX	USA	North America	Human	IB
HepA/USA_NY/22856/2019	ON524416	2019-04-XX	USA	North America	Human	IA
HepA/USA_NY/56058/2019	ON524439	2019-11-XX	USA	North America	Human	IA
HepA/USA_NY/35018/2019	ON661550	2019-07-XX	USA	North America	Human	IA
HepA/USA_NY/60556/2019	ON524448	2019-12-XX	USA	North America	Human	IB
HepA/USA_NY/795/2019	ON524463	2019-12-XX	USA	North America	Human	IB
HepA/USA_NY/58645/2019	ON524442	2019-11-XX	USA	North America	Human	IB
HepA/USA_NY/69455/2021	ON661555	2021-06-XX	USA	North America	Human	IB
HepA/USA_NY/42769/2021	ON524530	2021-04-XX	USA	North America	Human	IB
HepA/USA_NY/72999/2021	ON661556	2021-06-XX	USA	North America	Human	IB
HepA/USA_NY/7109/2020	ON524473	2020-02-XX	USA	North America	Human	IA
HepA/USA_NY/227936/2020	ON524519	2020-09-XX	USA	North America	Human	IA
HepA/USA_NY/264353/2020	ON524522	2020-10-XX	USA	North America	Human	IA
HepA/USA_NY/23049/2019	ON524418	2019-04-XX	USA	North America	Human	IIIA
HepA/USA_NY/64939/2021	ON524535	2021-05-XX	USA	North America	Human	IA
HepA/USA_NY/58658/2021	ON524534	2021-05-XX	USA	North America	Human	IA
HepA/USA_NY/64940/2021	ON661551	2021-05-XX	USA	North America	Human	IA
HepatovirusA/0789/Haiti/2016	OK625565	2016-11-11	Haiti	North America	Human	IA
IND-HAV-95F	FJ360733	1995-11-29	India	Asia	Human	IIIA
IND-HAV-97F	FJ360735	1997-08-29	India	Asia	Human	IIIA
LV8	KX523680	1988-XX-XX	China	Asia	Human	IB
MNA06-2130	LC049339	2006-XX-XX	Mongolia	Asia	Human	IA
MNA12-130	LC049341	2012-XX-XX	Mongolia	Asia	Human	IA
MNA12-001	LC049337	2012-XX-XX	Mongolia	Asia	Human	IA
MNA06-2148	LC049342	2012-XX-XX	Mongolia	Asia	Human	IA
MNA10-B1355	LC049340	2010-XX-XX	Mongolia	Asia	Human	IA
MakassarA07-R18	AB839694	2007-XX-XX	Indonesia	Asia	Human	IA
TangerangA07-55	AB839697	2007-XX-XX	Indonesia	Asia	Human	IA
SoloA07-P15	AB839696	2007-XX-XX	Indonesia	Asia	Human	IA
NOR-21	AJ299464	NA	Norway	Europe	Human	IIIA
SAfia-338R	MN727185	2015-XX-XX	Tanzania	Africa	Human	IB
SAfia-395R	MN727186	2015-XX-XX	Tanzania	Africa	Human	IB
SYMAV-D10/Gabon/2016	LC515199	2016-11-03	Gabon	Africa	Human	IIA
SYMAV-D03/Gabon/2016	LC515197	2016-01-28	Gabon	Africa	Human	IIA
SYMAV-D11/Gabon/2016	LC515200	2016-11-09	Gabon	Africa	Human	IIA
SYMAV-D12/Gabon/2016	LC515201	2016-12-13	Gabon	Africa	Human	IB
USA/2017/V17S07512	MH577312	2017-XX-XX	USA	North America	Human	IB
USA/2017/V17S07250	MH577310	2017-XX-XX	USA	North America	Human	IB
USA/2017/V17S07364	MH577309	2017-XX-XX	USA	North America	Human	IB
USA/2017/V17S07261	MN062164	2017-XX-XX	USA	North America	Human	IA
USA/2018/V18S00348	MH577314	2018-XX-XX	USA	North America	Human	IB
USA/2018/V18S00294	MH577311	2018-XX-XX	USA	North America	Human	IB
USA/2018/V18S02010	MN062165	2018-XX-XX	USA	North America	Human	IA
Ug2012-CVR2	OQ077984	2012-XX-XX	Uganda	Africa	Human	IB
Ug2012-CVR3	OQ077995	2012-XX-XX	Uganda	Africa	Human	IB
Ug2012-CVR5	OQ077996	2012-XX-XX	Uganda	Africa	Human	IB
td51	KP177964	2007-XX-XX	China	Asia	Human	IA
hd9	KP177965	2007-XX-XX	China	Asia	Human	IA
SLF88	AY644670	NA	Sierra Leone	Africa	Human	IIB

## Sheet: Supplemental Table 04
					Unenriched		Enriched
Sample	Matrix	Cτ	Concentrated	Copy no. (copies/µL)	Mean RD	Coverage	Mean RD	Coverage
PTC	PBS	30.8	N	168.7	2	0	2421.1	100
			Y		12.8	73	2877.9	100
SerumNeg	Serum	Undet.	N	Undet.	1.4	1.8	-	-
			Y		1.8	0	-	-
BerryNeg	Berry	Undet.	N	Undet.	0.1	0	0	0
			Y		-	-	-	-
